# Supplementary material for: Gut microbiota signature in children with autism spectrum disorder who suffered from chronic gastrointestinal symptoms
Source: BMC Pediatr. 2023 Sep 20;23:476. doi: 10.1186/s12887-023-04292-8 (PMC10510216; doi:10.1186/s12887-023-04292-8)
Supplement: Supplementary file 3 — Supplementary Material 3 [file 12887_2023_4292_MOESM3_ESM.xlsx]

## Sheet: Table S6 - 副本
Samples	Record of drug use 3 months prior to faecal collection	ABC	CARS
AS1	/	81	48
AS2	/	73	42
AS3	/	69	39
AS6	Used cough suppressant lozenges syrup for cough for 1 week, 1mL twice daily, 6 months prior to fecal collection	87	38
AS7	/	83	47
AS8	/	82	53
AS10	/	87	35
AS11	/	67	47
AS12	/	99	36
AS13	/	69	37
AS14	/	78	42
AS15	/	72	34
AS16	/	46	33
AS17	/	100	42
AS18	/	64	32
AS20	/	96	36
AS21	/	94	38
AS23	/	101	42
AS24	Occasional use of montelukastna tablets for 3 months prior to fecal sampling	93	45
AS25	/	71	38
AS26	Hapten was used 6 months prior to fecal sampling for 3 months, 1 bag of 10g, 1 bag for 1 day.	89	37
AS27	Chewable montelukast sodium tablets, 5 mg/tablet/day for 3 months and Sunflower pediatric aminophenol xanamin granules 1 packet/3 times/day for 2 weeks prior to 7 months of fecal sampling.	82	36
AS28	/	77	35
AS29	/	65	39
AS30	Epileptic medication for 8 months prior to faecal sampling: depakene (5 ml in the morning and 5 ml in the evening) at 25 mg/kg daily for 2 months.	70	46
AS31	Ceftriaxone sodium 30 mg/kg daily for 2 weeks for 5 months prior to faecal sampling.	66	47
AS32	Treatment of allergic rhinitis and adenoid hypertrophy for 4 months prior to faecal collection with endosolvan nasal spray twice daily and loratadine for 2 weeks at 5mg once daily.	67	42
AS33	/	85	38
AS34	/	72	37
AS37	/	69	40
AS19	/	68	48
AS42	/	72	51
AS39	/	92	35
AS38	/	85	32
AS35	/	74	34
AS22	/	67	41
AS41	/	66	44
AS40	/	90	45
AS36	/	100	41
AS9	/	76	38
AS5	/	73	37
AS4	/	82	36
