# Supplementary material for: Gut microbiota signature in children with autism spectrum disorder who suffered from chronic gastrointestinal symptoms
Source: BMC Pediatr. 2023 Sep 20;23:476. doi: 10.1186/s12887-023-04292-8 (PMC10510216; doi:10.1186/s12887-023-04292-8)
Supplement: Supplementary file 5 — Supplementary Material 5 [file 12887_2023_4292_MOESM5_ESM.xls]

taxonomy	AS20	AS23	Control21	Control22	AS15	Control40	AS39	Control30	Control13	Control12	AS21	AS28	AS9	AS24	AS37	AS7	Control26	Control20	AS17	AS16	AS38	AS34	AS36	AS3	AS1	Control8	AS5	AS26	Control10	Control36	Control35	Control16	AS19	AS40	Control19	AS6	AS22	AS29	Control28	AS31	Control9	Control4	Control6	Control33	AS41	Control18	AS13	AS25	AS27
p__Actinobacteria	106	63	298	54	38	767	11	61	2042	491	193	30	151	2362	173	2873	1518	1271	1159	244	1972	3712	1946	2147	55	975	1978	2931	303	963	1222	22	2276	1209	1623	257	233	926	284	205	158	1775	254	100	16853	1529	1894	1569	476
p__Bacteroidetes	24081	31957	30109	19863	33255	12617	32665	31780	14338	19949	726	17528	5891	20172	13299	10395	13072	23217	21749	18648	20997	16598	18739	14083	10908	24773	3774	101	15822	3586	2125	22519	26105	11046	19763	14249	15496	14732	30662	22429	20228	14539	13574	15872	8136	15892	23507	14307	14953
p__Cyanobacteria	642	0	0	0	0	1	5	3	2	1	9	0	1	0	4	0	0	0	1	3	2	0	3	1	0	18	4	3	19	69	24	2	0	0	17	0	1	0	2	1	0	1	4	0	0	0	0	0	1
p__Deinococcus-Thermus	0	0	0	0	0	0	0	0	0	0	0	0	0	0	0	0	0	0	0	0	0	0	0	0	0	0	0	0	0	0	0	0	0	0	0	0	0	0	0	0	0	0	0	0	0	0	0	0	0
p__Epsilonbacteraeota	0	0	0	0	0	1	0	0	0	0	10	0	0	2	26	4	0	3	0	2	3	1	1	4	0	0	3	1	0	0	1	0	0	0	3	0	0	0	2	0	0	0	0	0	0	2	1	6	2
p__Firmicutes	10181	4154	4991	16171	2621	20809	3635	3783	19944	14615	32638	18270	28571	10481	15425	20433	19166	11932	11952	15464	8498	8353	15340	18520	6842	7975	27907	32759	12171	29316	30390	11905	5255	22778	13688	17757	19431	19021	5324	13646	16060	19991	17454	14295	11637	8804	9867	18060	18307
p__Fusobacteria	0	0	0	0	0	0	1	0	2	2	14	0	2	5	199	0	0	0	604	0	0	47	0	59	0	1	0	8	0	12	17	1	1	1	2	0	0	0	5	0	113	0	11	0	0	1	8	1	0
p__Lentisphaerae	0	0	6	16	0	38	12	0	7	0	0	0	0	0	11	0	0	0	0	0	0	0	0	1	0	0	0	0	0	0	0	0	0	0	0	0	0	0	0	0	0	0	0	0	0	0	0	0	0
p__Nitrospirae	0	0	0	0	0	0	0	0	0	0	0	0	0	0	0	0	0	0	0	0	0	0	0	0	0	0	0	0	0	1	0	0	0	0	0	0	0	0	0	0	0	0	0	0	0	0	0	0	0
p__Patescibacteria	0	0	0	0	0	0	0	0	0	0	0	0	0	0	0	0	0	0	0	0	0	0	0	0	0	0	0	0	0	0	0	0	0	0	0	0	0	0	0	0	0	0	0	0	0	0	0	0	0
p__Proteobacteria	1560	585	1619	903	1061	2530	401	1368	538	1926	3433	599	2407	4001	7839	3316	3267	600	1558	2658	343	1616	663	2082	1683	3281	3325	1220	8708	3076	3242	2574	3386	1978	1927	1269	1691	2248	686	553	464	715	5721	3762	397	2152	1425	3080	3280
p__Spirochaetes	0	0	0	0	0	0	0	0	0	0	0	0	0	0	0	0	0	0	0	0	0	0	0	0	0	0	0	0	0	0	0	0	0	0	0	0	0	0	0	0	0	0	0	0	0	0	0	0	2
p__Synergistetes	5	1	0	0	6	141	7	0	0	0	0	0	0	0	0	0	0	0	0	4	0	3742	0	125	1	0	17	0	0	0	0	0	0	11	0	0	0	25	28	0	0	0	0	35	0	31	3	0	2
p__Tenericutes	0	6	0	0	11	75	130	0	124	38	0	0	0	0	0	0	0	0	0	0	0	0	0	0	0	0	0	0	0	0	0	0	0	0	0	0	11	0	6	149	0	0	5	0	0	0	0	0	0
p__Verrucomicrobia	448	257	0	16	31	44	156	28	26	1	0	596	0	0	47	2	0	0	0	0	5208	2954	331	1	17534	0	15	0	0	0	2	0	0	0	0	3491	160	71	24	40	0	2	0	2959	0	8612	318	0	0
[truncated: 34 more columns]
