# Supplementary material for: Gut microbiota signature in children with autism spectrum disorder who suffered from chronic gastrointestinal symptoms
Source: BMC Pediatr. 2023 Sep 20;23:476. doi: 10.1186/s12887-023-04292-8 (PMC10510216; doi:10.1186/s12887-023-04292-8)
Supplement: Supplementary file 6 — Supplementary Material 6 [file 12887_2023_4292_MOESM6_ESM.xls]

taxonomy	AS20	AS23	Control21	Control22	AS15	Control40	AS39	Control30	Control13	Control12	AS21	AS28	AS9	AS24	AS37	AS7	Control26	Control20	AS17	AS16	AS38	AS34	AS36	AS3	AS1	Control8	AS5	AS26	Control10	Control36	Control35	Control16	AS19	AS40	Control19	AS6	AS22	AS29	Control28	AS31	Control9	Control4	Control6	Control33	AS41	Control18	AS13	AS25	AS27
c__Actinobacteria	75	45	195	44	22	699	8	18	1246	475	132	28	143	2351	154	1630	1420	1261	1148	241	1939	3694	973	2135	37	974	819	2868	302	937	1184	22	815	772	1621	204	148	902	79	112	152	1477	222	98	16729	1027	395	462	314
c__Alphaproteobacteria	23	3	0	0	0	1188	63	40	5	1	15	0	1	0	1	0	0	0	0	1	2	0	1	0	0	3	8	1	3	569	745	1	1	0	1	0	834	0	1	0	1	0	17	1998	0	0	27	0	0
c__Bacilli	91	5	208	19	57	229	57	23	98	10	801	732	19820	555	540	1596	444	92	203	766	151	438	952	481	101	478	832	2402	752	917	1238	152	756	123	262	230	169	428	160	533	58	94	476	18	114	50	508	1186	1898
c__Bacteroidia	24081	31957	30109	19863	33255	12617	32665	31780	14338	19949	726	17528	5891	20172	13299	10395	13072	23217	21749	18648	20997	16598	18739	14083	10908	24773	3774	101	15822	3586	2125	22519	26105	11046	19763	14249	15496	14732	30662	22429	20228	14539	13574	15872	8136	15892	23507	14307	14953
c__Campylobacteria	0	0	0	0	0	1	0	0	0	0	10	0	0	2	26	4	0	3	0	2	3	1	1	4	0	0	3	1	0	0	1	0	0	0	3	0	0	0	2	0	0	0	0	0	0	2	1	6	2
c__Clostridia	6737	3473	4487	11217	2057	19092	3219	3137	11572	10011	21967	17178	6433	9187	9509	13028	17021	11056	4596	9993	7146	7428	13715	15926	910	1190	23550	13274	7942	18340	18070	3146	3336	21909	12161	17079	15895	9981	4207	8356	4531	15873	15219	13843	10907	4962	8378	14561	8052
c__Coriobacteriia	31	18	103	10	16	68	3	43	796	16	61	2	8	11	19	1243	98	10	11	3	33	18	973	12	18	1	1159	63	1	26	38	0	1461	437	2	53	85	24	205	93	6	298	32	2	124	502	1499	1107	162
c__Deinococci	0	0	0	0	0	0	0	0	0	0	0	0	0	0	0	0	0	0	0	0	0	0	0	0	0	0	0	0	0	0	0	0	0	0	0	0	0	0	0	0	0	0	0	0	0	0	0	0	0
c__Deltaproteobacteria	20	62	6	21	5	49	28	28	198	503	0	216	5	0	8	0	127	0	0	2	0	1	22	150	32	0	9	0	0	1	0	0	0	124	0	16	97	63	28	0	119	309	9	139	102	351	58	1	0
c__Erysipelotrichia	83	33	49	127	18	367	50	49	213	3	2903	104	1620	4	211	47	122	284	35	44	22	34	41	50	18	20	538	167	283	245	412	230	26	83	31	6	81	24	10	132	40	36	785	41	237	136	65	704	31
c__Fusobacteriia	0	0	0	0	0	0	1	0	2	2	14	0	2	5	199	0	0	0	604	0	0	47	0	59	0	1	0	8	0	12	17	1	1	1	2	0	0	0	5	0	113	0	11	0	0	1	8	1	0
c__Gammaproteobacteria	1517	520	1613	882	1056	1293	310	1300	335	1422	3418	383	2401	4001	7830	3316	3140	600	1558	2655	341	1615	640	1932	1651	3278	3308	1219	8705	2506	2497	2573	3385	1854	1926	1253	760	2185	657	553	344	406	5695	1625	295	1801	1340	3079	3280
c__Lentisphaeria	0	0	6	16	0	38	12	0	7	0	0	0	0	0	11	0	0	0	0	0	0	0	0	1	0	0	0	0	0	0	0	0	0	0	0	0	0	0	0	0	0	0	0	0	0	0	0	0	0
c__Melainabacteria	642	0	0	0	0	0	5	0	0	0	0	0	0	0	2	0	0	0	0	0	0	0	0	0	0	0	0	0	0	0	0	0	0	0	0	0	0	0	0	0	0	0	0	0	0	0	0	0	0
c__Mollicutes	0	6	0	0	11	75	130	0	124	38	0	0	0	0	0	0	0	0	0	0	0	0	0	0	0	0	0	0	0	0	0	0	0	0	0	0	11	0	6	149	0	0	5	0	0	0	0	0	0
c__Negativicutes	3270	643	247	4808	489	1121	309	574	8061	4591	6967	256	698	735	5165	5762	1579	500	7118	4661	1179	453	632	2063	5813	6287	2987	16916	3194	9814	10670	8377	1137	663	1234	442	3286	8588	947	4625	11431	3988	974	393	379	3656	916	1609	8326
c__Nitrospira	0	0	0	0	0	0	0	0	0	0	0	0	0	0	0	0	0	0	0	0	0	0	0	0	0	0	0	0	0	1	0	0	0	0	0	0	0	0	0	0	0	0	0	0	0	0	0	0	0
c__Oxyphotobacteria	0	0	0	0	0	1	0	3	2	1	9	0	1	0	2	0	0	0	1	3	2	0	3	1	0	18	4	3	18	69	24	2	0	0	17	0	1	0	2	1	0	1	4	0	0	0	0	0	1
c__Saccharimonadia	0	0	0	0	0	0	0	0	0	0	0	0	0	0	0	0	0	0	0	0	0	0	0	0	0	0	0	0	0	0	0	0	0	0	0	0	0	0	0	0	0	0	0	0	0	0	0	0	0
c__Sericytochromatia	0	0	0	0	0	0	0	0	0	0	0	0	0	0	0	0	0	0	0	0	0	0	0	0	0	0	0	0	1	0	0	0	0	0	0	0	0	0	0	0	0	0	0	0	0	0	0	0	0
c__Spirochaetia	0	0	0	0	0	0	0	0	0	0	0	0	0	0	0	0	0	0	0	0	0	0	0	0	0	0	0	0	0	0	0	0	0	0	0	0	0	0	0	0	0	0	0	0	0	0	0	0	2
c__Synergistia	5	1	0	0	6	141	7	0	0	0	0	0	0	0	0	0	0	0	0	4	0	3742	0	125	1	0	17	0	0	0	0	0	0	11	0	0	0	25	28	0	0	0	0	35	0	31	3	0	2
c__Verrucomicrobiae	448	257	0	16	31	44	156	28	26	1	0	596	0	0	47	2	0	0	0	0	5208	2954	331	1	17534	0	15	0	0	0	2	0	0	0	0	3491	160	71	24	40	0	2	0	2959	0	8612	318	0	0
[truncated: 34 more columns]
