# Supplementary material for: Gut microbiota signature in children with autism spectrum disorder who suffered from chronic gastrointestinal symptoms
Source: BMC Pediatr. 2023 Sep 20;23:476. doi: 10.1186/s12887-023-04292-8 (PMC10510216; doi:10.1186/s12887-023-04292-8)
Supplement: Supplementary file 7 — Supplementary Material 7 [file 12887_2023_4292_MOESM7_ESM.xls]

taxonomy	AS20	AS23	Control21	Control22	AS15	Control40	AS39	Control30	Control13	Control12	AS21	AS28	AS9	AS24	AS37	AS7	Control26	Control20	AS17	AS16	AS38	AS34	AS36	AS3	AS1	Control8	AS5	AS26	Control10	Control36	Control35	Control16	AS19	AS40	Control19	AS6	AS22	AS29	Control28	AS31	Control9	Control4	Control6	Control33	AS41	Control18	AS13	AS25	AS27
o__Actinomycetales	4	0	1	1	3	6	4	1	4	0	29	3	29	22	1	5	0	18	14	23	3	24	17	11	1	27	43	35	30	15	50	5	43	4	47	7	16	17	1	3	2	0	118	0	4	16	17	52	21
o__Aeromonadales	0	0	2	0	0	0	0	0	0	0	0	0	0	0	0	0	0	0	0	0	0	0	0	0	0	0	0	0	0	0	0	0	0	0	0	0	0	0	0	0	10	0	0	0	0	0	0	0	0
o__Azospirillales	0	0	0	0	0	0	0	0	0	0	2	0	0	0	0	0	0	0	0	0	0	0	0	0	0	0	0	0	0	0	0	0	0	0	0	0	0	0	0	0	0	0	0	0	0	0	0	0	0
o__Bacillales	0	0	3	0	1	6	2	0	0	0	28	4	15	7	8	9	7	2	15	1	3	1	0	5	1	5	12	9	4	7	9	2	13	1	3	2	1	4	0	1	1	0	12	2	1	3	15	8	1
o__Bacteroidales	24081	31957	30109	19850	33255	12542	32663	31780	14338	19949	724	17528	5891	20172	13299	10395	13072	23217	21749	18648	20997	16598	18739	14083	10908	24773	3774	101	15821	3586	2125	22519	26105	11046	19763	14249	15496	14732	30662	22409	20228	14539	13574	15872	8136	15892	23507	14307	14953
o__Betaproteobacteriales	1463	250	1333	578	161	980	264	375	287	1391	1327	348	253	1540	3381	2583	2834	1	1201	1858	2	1519	582	1282	895	2761	597	991	356	3	11	2187	2675	1623	6	1202	293	2028	449	551	252	0	188	1584	4	1669	390	917	2709
o__Bifidobacteriales	70	44	193	42	19	691	1	17	1240	475	7	24	105	2260	153	1617	1420	1241	1134	200	1932	3656	953	2094	36	936	738	2820	230	913	1096	12	749	765	1518	195	121	879	77	108	148	1475	57	90	16723	1007	378	393	283
o__Campylobacterales	0	0	0	0	0	1	0	0	0	0	10	0	0	2	26	4	0	3	0	2	3	1	1	4	0	0	3	1	0	0	1	0	0	0	3	0	0	0	2	0	0	0	0	0	0	2	1	6	2
o__Cardiobacteriales	0	0	0	0	0	0	0	0	0	0	0	0	0	0	0	0	0	0	0	0	0	0	0	1	0	0	0	1	1	0	0	0	0	0	0	0	0	0	0	0	0	0	0	0	0	0	0	0	0
o__Caulobacterales	0	0	0	0	0	0	0	0	0	0	0	0	1	0	0	0	0	0	0	0	1	0	0	0	0	0	1	0	0	0	0	0	0	0	0	0	0	0	0	0	0	0	0	0	0	0	0	0	0
o__Chloroplast	0	0	0	0	0	1	0	3	2	1	9	0	1	0	2	0	0	0	1	3	2	0	3	1	0	18	4	3	18	69	24	2	0	0	17	0	1	0	2	1	0	1	4	0	0	0	0	0	1
o__Clostridiales	6737	3473	4487	11217	2057	19091	3218	3137	11572	10011	21967	17178	6433	9187	9509	13028	17021	11056	4596	9993	7146	7428	13715	15926	910	1190	23550	13274	7942	18340	18070	3146	3336	21909	12161	17079	15894	9977	4207	8346	4531	15873	15219	13843	10907	4962	8378	14561	8052
o__Coriobacteriales	31	18	103	10	16	68	3	43	796	16	61	2	8	11	19	1243	98	10	11	3	33	18	973	12	18	1	1159	63	1	26	38	0	1461	437	2	53	85	24	205	93	6	298	32	2	124	502	1499	1107	162
o__Corynebacteriales	0	0	0	0	0	0	0	0	0	0	1	0	0	1	0	0	0	0	0	0	3	1	0	1	0	4	0	1	0	0	3	0	1	0	0	0	0	0	0	0	0	0	0	0	1	1	0	2	0
o__Cytophagales	0	0	0	13	0	0	0	0	0	0	0	0	0	0	0	0	0	0	0	0	0	0	0	0	0	0	0	0	0	0	0	0	0	0	0	0	0	0	0	0	0	0	0	0	0	0	0	0	0
o__Desulfovibrionales	20	62	6	21	5	49	28	28	198	503	0	216	5	0	8	0	127	0	0	2	0	1	22	150	32	0	9	0	0	1	0	0	0	124	0	16	97	63	27	0	119	309	9	139	102	351	58	1	0
o__DTU014	0	0	0	0	0	1	1	0	0	0	0	0	0	0	0	0	0	0	0	0	0	0	0	0	0	0	0	0	0	0	0	0	0	0	0	0	1	4	0	10	0	0	0	0	0	0	0	0	0
o__Enterobacteriales	1	267	252	32	711	194	25	888	17	19	972	9	5	2245	15	100	259	476	247	259	250	79	39	309	640	463	837	103	82	1938	1853	379	569	214	1668	2	455	139	2	1	56	403	3391	8	286	91	604	145	144
o__Erysipelotrichales	83	33	49	127	18	367	50	49	213	3	2903	104	1620	4	211	47	122	284	35	44	22	34	41	50	18	20	538	167	283	245	412	230	26	83	31	6	81	24	10	132	40	36	785	41	237	136	65	704	31
o__Flavobacteriales	0	0	0	0	0	75	2	0	0	0	2	0	0	0	0	0	0	0	0	0	0	0	0	0	0	0	0	0	1	0	0	0	0	0	0	0	0	0	0	20	0	0	0	0	0	0	0	0	0
o__Fusobacteriales	0	0	0	0	0	0	1	0	2	2	14	0	2	5	199	0	0	0	604	0	0	47	0	59	0	1	0	8	0	12	17	1	1	1	2	0	0	0	5	0	113	0	11	0	0	1	8	1	0
o__Gammaproteobacteria_Incertae_Sedis	0	0	0	0	0	0	0	0	0	0	1	0	0	0	0	0	0	0	0	0	0	0	0	0	0	0	0	0	0	0	0	0	0	0	0	0	0	0	0	0	0	0	0	0	0	0	0	0	0
o__Gastranaerophilales	642	0	0	0	0	0	5	0	0	0	0	0	0	0	2	0	0	0	0	0	0	0	0	0	0	0	0	0	0	0	0	0	0	0	0	0	0	0	0	0	0	0	0	0	0	0	0	0	0
o__Hyaloperonospora_arabidopsidis	0	0	0	0	0	0	0	0	0	0	0	0	0	0	0	0	0	0	0	0	0	0	0	0	0	0	0	0	1	0	0	0	0	0	0	0	0	0	0	0	0	0	0	0	0	0	0	0	0
o__Lactobacillales	91	5	205	19	56	223	55	23	98	10	773	728	19805	548	532	1587	437	90	188	765	148	437	952	476	100	473	820	2393	748	910	1229	150	743	122	259	228	168	424	160	532	57	94	464	16	113	47	493	1178	1897
o__Micrococcales	1	1	1	1	0	2	3	0	2	0	95	1	9	68	0	8	0	2	0	18	1	13	3	29	0	7	38	12	42	9	35	5	22	3	56	2	11	6	1	1	2	2	47	8	1	3	0	15	10
o__Mollicutes_RF39	0	6	0	0	11	75	130	0	124	38	0	0	0	0	0	0	0	0	0	0	0	0	0	0	0	0	0	0	0	0	0	0	0	0	0	0	11	0	6	149	0	0	0	0	0	0	0	0	0
o__Mycoplasmatales	0	0	0	0	0	0	0	0	0	0	0	0	0	0	0	0	0	0	0	0	0	0	0	0	0	0	0	0	0	0	0	0	0	0	0	0	0	0	0	0	0	0	5	0	0	0	0	0	0
o__Nitrospirales	0	0	0	0	0	0	0	0	0	0	0	0	0	0	0	0	0	0	0	0	0	0	0	0	0	0	0	0	0	1	0	0	0	0	0	0	0	0	0	0	0	0	0	0	0	0	0	0	0
o__Oligoflexales	0	0	0	0	0	0	0	0	0	0	0	0	0	0	0	0	0	0	0	0	0	0	0	0	0	0	0	0	0	0	0	0	0	0	0	0	0	0	1	0	0	0	0	0	0	0	0	0	0
o__Opitutales	0	0	0	0	0	0	0	0	26	0	0	0	0	0	0	0	0	0	0	0	0	0	0	0	0	0	0	0	0	0	0	0	0	0	0	0	0	3	0	0	0	0	0	0	0	0	0	0	0
o__Pasteurellales	53	3	26	258	184	118	21	36	30	12	1118	26	2143	216	4434	633	35	120	110	538	89	14	19	340	116	50	1874	124	8264	565	633	7	138	17	247	49	12	18	206	0	13	3	2112	33	5	41	346	2017	426
o__Pedosphaerales	0	0	0	0	0	0	0	0	0	0	0	0	0	0	0	0	0	0	0	0	0	0	0	0	0	0	0	0	0	0	1	0	0	0	0	0	0	0	0	0	0	0	0	0	0	0	0	0	0
o__Pseudomonadales	0	0	0	10	0	1	0	1	1	0	0	0	0	0	0	0	12	3	0	0	0	3	0	0	0	4	0	0	2	0	0	0	3	0	5	0	0	0	0	1	13	0	4	0	0	0	0	0	1
o__Rhizobiales	0	0	0	0	0	1	0	0	0	0	8	0	0	0	0	0	0	0	0	0	1	0	0	0	0	0	0	0	3	0	22	1	1	0	0	0	0	0	0	0	0	0	5	0	0	0	0	0	0
o__Rhodospirillales	0	3	0	0	0	127	63	40	5	0	0	0	0	0	0	0	0	0	0	0	0	0	1	0	0	3	7	0	0	0	0	0	0	0	0	0	834	0	0	0	0	0	12	1970	0	0	0	0	0
o__Rickettsiales	0	0	0	0	0	0	0	0	0	0	0	0	0	0	0	0	0	0	0	1	0	0	0	0	0	0	0	1	0	3	1	0	0	0	1	0	0	0	1	0	1	0	0	0	0	0	0	0	0
o__Saccharimonadales	0	0	0	0	0	0	0	0	0	0	0	0	0	0	0	0	0	0	0	0	0	0	0	0	0	0	0	0	0	0	0	0	0	0	0	0	0	0	0	0	0	0	0	0	0	0	0	0	0
o__Salinisphaerales	0	0	0	4	0	0	0	0	0	0	0	0	0	0	0	0	0	0	0	0	0	0	0	0	0	0	0	0	0	0	0	0	0	0	0	0	0	0	0	0	0	0	0	0	0	0	0	0	0
o__Selenomonadales	3270	643	247	4808	489	1121	309	574	8061	4591	6967	256	698	735	5165	5762	1579	500	7118	4661	1179	453	632	2063	5813	6287	2987	16916	3194	9814	10670	8377	1137	663	1234	442	3286	8588	947	4625	11431	3988	974	393	379	3656	916	1609	8326
o__Sphingobacteriales	0	0	0	0	0	0	0	0	0	0	0	0	0	0	0	0	0	0	0	0	0	0	0	0	0	0	0	0	0	0	0	0	0	0	0	0	0	0	0	0	0	0	0	0	0	0	0	0	0
o__Sphingomonadales	23	0	0	0	0	1060	0	0	0	1	5	0	0	0	1	0	0	0	0	0	0	0	0	0	0	0	0	0	0	566	722	0	0	0	0	0	0	0	0	0	0	0	0	28	0	0	27	0	0
o__Spirochaetales	0	0	0	0	0	0	0	0	0	0	0	0	0	0	0	0	0	0	0	0	0	0	0	0	0	0	0	0	0	0	0	0	0	0	0	0	0	0	0	0	0	0	0	0	0	0	0	0	2
o__Synergistales	5	1	0	0	6	141	7	0	0	0	0	0	0	0	0	0	0	0	0	4	0	3742	0	125	1	0	17	0	0	0	0	0	0	11	0	0	0	25	28	0	0	0	0	35	0	31	3	0	2
o__Thermales	0	0	0	0	0	0	0	0	0	0	0	0	0	0	0	0	0	0	0	0	0	0	0	0	0	0	0	0	0	0	0	0	0	0	0	0	0	0	0	0	0	0	0	0	0	0	0	0	0
o__Verrucomicrobiales	448	257	0	16	31	44	156	28	0	1	0	596	0	0	47	2	0	0	0	0	5208	2954	331	1	17534	0	15	0	0	0	1	0	0	0	0	3491	160	68	24	40	0	2	0	2959	0	8612	318	0	0
o__Victivallales	0	0	6	16	0	38	12	0	7	0	0	0	0	0	11	0	0	0	0	0	0	0	0	1	0	0	0	0	0	0	0	0	0	0	0	0	0	0	0	0	0	0	0	0	0	0	0	0	0
o__Xanthomonadales	0	0	0	0	0	0	0	0	0	0	0	0	0	0	0	0	0	0	0	0	0	0	0	0	0	0	0	0	0	0	0	0	0	0	0	0	0	0	0	0	0	0	0	0	0	0	0	0	0
[truncated: 34 more columns]
