# Supplementary material for: Gut microbiota signature in children with autism spectrum disorder who suffered from chronic gastrointestinal symptoms
Source: BMC Pediatr. 2023 Sep 20;23:476. doi: 10.1186/s12887-023-04292-8 (PMC10510216; doi:10.1186/s12887-023-04292-8)
Supplement: Supplementary file 8 — Supplementary Material 8 [file 12887_2023_4292_MOESM8_ESM.xls]

taxonomy	AS20	AS23	Control21	Control22	AS15	Control40	AS39	Control30	Control13	Control12	AS21	AS28	AS9	AS24	AS37	AS7	Control26	Control20	AS17	AS16	AS38	AS34	AS36	AS3	AS1	Control8	AS5	AS26	Control10	Control36	Control35	Control16	AS19	AS40	Control19	AS6	AS22	AS29	Control28	AS31	Control9	Control4	Control6	Control33	AS41	Control18	AS13	AS25	AS27
f__0319-6G20	0	0	0	0	0	0	0	0	0	0	0	0	0	0	0	0	0	0	0	0	0	0	0	0	0	0	0	0	0	0	0	0	0	0	0	0	0	0	1	0	0	0	0	0	0	0	0	0	0
f__Acidaminococcaceae	3165	499	0	4768	357	344	67	400	6006	4565	4141	0	0	1	56	0	0	0	161	2271	4	2	0	968	4091	0	575	0	0	0	0	0	2	106	0	0	0	8291	10	4620	1822	3914	5	0	0	2866	1	0	3005
f__Actinomycetaceae	4	0	1	1	3	6	4	1	4	0	29	3	29	22	1	5	0	18	14	23	3	24	17	11	1	27	43	35	30	15	50	5	43	4	47	7	16	17	1	3	2	0	118	0	4	16	17	52	21
f__Aerococcaceae	0	0	2	0	0	3	1	2	0	0	3	0	13	9	4	1	2	0	20	11	0	0	6	1	0	5	1	9	7	27	43	0	11	4	4	1	4	2	0	1	1	2	12	0	0	0	33	4	2
f__Aeromonadaceae	0	0	0	0	0	0	0	0	0	0	0	0	0	0	0	0	0	0	0	0	0	0	0	0	0	0	0	0	0	0	0	0	0	0	0	0	0	0	0	0	10	0	0	0	0	0	0	0	0
f__Akkermansiaceae	447	257	0	16	31	44	156	28	0	1	0	596	0	0	47	2	0	0	0	0	5208	2950	331	1	17493	0	15	0	0	0	1	0	0	0	0	3484	160	68	24	40	0	2	0	2959	0	8612	316	0	0
f__Atopobiaceae	2	0	5	0	1	5	0	0	18	0	2	0	7	1	0	0	0	0	0	0	0	3	3	4	0	0	2	13	1	0	4	0	17	0	2	2	6	0	0	0	0	1	26	1	10	0	5	9	2
f__Azospirillaceae	0	0	0	0	0	0	0	0	0	0	2	0	0	0	0	0	0	0	0	0	0	0	0	0	0	0	0	0	0	0	0	0	0	0	0	0	0	0	0	0	0	0	0	0	0	0	0	0	0
f__Bacillaceae	0	0	0	0	0	0	0	0	0	0	1	0	0	0	0	0	0	0	0	1	0	0	0	1	0	0	1	0	0	0	0	0	1	0	0	0	0	0	0	0	0	0	0	0	0	0	0	1	1
f__Bacteroidaceae	17163	1342	1532	17174	1473	11114	634	5209	2507	19522	32	16866	5890	18861	12943	7153	11585	21081	20277	18337	19704	16592	16511	13289	8648	24031	3325	3	15819	6	3	21399	26043	10727	18863	13415	13044	13644	2797	4382	18161	12638	13086	12450	8132	11609	12496	13310	14468
f__Barnesiellaceae	123	94	76	49	138	53	47	164	177	0	0	0	0	0	0	0	0	0	0	0	0	0	0	3	0	0	42	0	0	0	0	0	0	54	0	0	0	0	0	0	0	77	0	92	0	56	0	0	1
f__Beijerinckiaceae	0	0	0	0	0	0	0	0	0	0	6	0	0	0	0	0	0	0	0	0	0	0	0	0	0	0	0	0	0	0	22	0	0	0	0	0	0	0	0	0	0	0	0	0	0	0	0	0	0
f__Bifidobacteriaceae	70	44	193	42	19	691	1	17	1240	475	7	24	105	2260	153	1617	1420	1241	1134	200	1932	3656	953	2094	36	936	738	2820	230	913	1096	12	749	765	1518	195	121	879	77	108	148	1475	57	90	16723	1007	378	393	283
f__Burkholderiaceae	1462	250	1333	577	156	979	264	375	287	1390	1301	348	252	1532	3373	2580	2834	1	1201	1857	2	1519	582	1270	895	2761	575	983	345	3	10	2187	2669	1623	5	1201	293	2028	449	551	252	0	186	1584	3	1668	390	917	2709
f__Campylobacteraceae	0	0	0	0	0	1	0	0	0	0	10	0	0	2	26	4	0	3	0	2	3	1	1	4	0	0	3	1	0	0	1	0	0	0	3	0	0	0	2	0	0	0	0	0	0	2	1	6	2
f__Cardiobacteriaceae	0	0	0	0	0	0	0	0	0	0	0	0	0	0	0	0	0	0	0	0	0	0	0	1	0	0	0	1	1	0	0	0	0	0	0	0	0	0	0	0	0	0	0	0	0	0	0	0	0
f__Carnobacteriaceae	4	1	14	5	1	15	2	6	3	1	106	12	121	49	30	7	12	3	36	24	11	3	11	19	4	52	82	127	76	118	320	53	45	3	82	11	20	27	14	2	2	4	86	0	6	9	24	106	30
f__Caulobacteraceae	0	0	0	0	0	0	0	0	0	0	0	0	1	0	0	0	0	0	0	0	1	0	0	0	0	0	1	0	0	0	0	0	0	0	0	0	0	0	0	0	0	0	0	0	0	0	0	0	0
f__Christensenellaceae	151	22	2	1	0	19	112	41	303	0	0	0	0	0	0	0	0	0	0	1	0	6	5	1	1	0	4	0	0	0	0	0	0	4	0	0	179	15	56	593	0	18	3	0	0	16	85	4	2
f__Clostridiaceae_1	1	20	6	26	28	177	7	26	2	0	146	11	479	0	558	91	45	11	15	18	1	1	4	16	10	23	575	186	36	81	118	26	0	11	0	0	35	16	6	0	0	8	399	13	0	18	6	1722	87
f__Clostridiales_vadinBB60_group	0	35	1	54	4	2	44	0	84	0	0	106	0	0	1	0	0	0	0	0	0	66	0	0	0	0	0	0	0	0	0	0	0	0	0	0	85	8	0	153	0	0	0	0	0	0	9	0	0
f__Coriobacteriaceae	29	17	96	3	13	50	0	35	748	15	0	0	0	0	18	1239	91	0	0	0	33	0	966	0	16	0	1143	0	0	0	0	0	1439	436	0	50	74	24	201	89	0	257	0	0	0	492	1492	1094	149
f__Coriobacteriales_Incertae_Sedis	0	0	0	1	2	0	2	7	0	0	0	0	0	0	0	0	0	0	0	0	0	0	0	0	0	0	0	0	0	0	0	0	0	0	0	0	1	0	0	3	0	0	0	0	0	0	0	0	0
f__Corynebacteriaceae	0	0	0	0	0	0	0	0	0	0	1	0	0	1	0	0	0	0	0	0	0	1	0	0	0	4	0	1	0	0	3	0	1	0	0	0	0	0	0	0	0	0	0	0	1	1	0	2	0
f__Defluviitaleaceae	0	0	0	0	0	0	0	0	11	0	0	2	0	0	0	0	0	0	0	0	0	0	1	0	0	0	0	0	0	0	0	0	0	1	0	0	0	0	2	2	0	0	0	0	0	0	1	0	0
f__Desulfovibrionaceae	20	62	6	21	5	49	28	28	198	503	0	216	5	0	8	0	127	0	0	2	0	1	22	150	32	0	9	0	0	1	0	0	0	124	0	16	97	63	27	0	119	309	9	139	102	351	58	1	0
f__Dysgonomonadaceae	0	0	0	0	0	0	0	0	0	0	0	0	0	0	0	0	0	0	0	4	16	0	0	0	0	0	0	1	0	0	0	0	0	0	0	0	0	0	0	0	0	0	0	0	0	0	0	0	0
f__Eggerthellaceae	0	1	2	6	0	13	1	1	30	1	59	2	1	10	1	4	7	10	11	3	0	15	4	8	2	1	14	50	0	26	34	0	5	1	0	1	4	0	4	1	6	40	6	1	114	10	2	4	11
f__Enterobacteriaceae	1	267	252	32	711	194	25	888	17	19	972	9	5	2245	15	100	259	476	247	259	250	79	39	309	640	463	837	103	82	1938	1853	379	569	214	1668	2	455	139	2	1	56	403	3391	8	286	91	604	145	144
f__Erysipelotrichaceae	83	33	49	127	18	367	50	49	213	3	2903	104	1620	4	211	47	122	284	35	44	22	34	41	50	18	20	538	167	283	245	412	230	26	83	31	6	81	24	10	132	40	36	785	41	237	136	65	704	31
f__Eubacteriaceae	2	0	0	0	0	0	0	0	0	0	0	0	0	0	0	0	0	0	5	0	0	110	0	0	0	0	0	0	0	0	0	0	0	0	0	10	0	3	1	0	3	1	7	6	7	2	0	0	0
f__Family_XI	0	0	3	1	1	4	1	0	2	0	48	5	15	7	9	9	8	2	19	0	3	2	0	4	1	6	31	21	4	7	14	2	12	3	5	1	0	4	0	1	1	10	16	3	4	9	16	7	3
f__Family_XIII	0	4	1	2	0	38	12	3	20	3	7	7	1	0	27	0	5	2	1	1	0	0	30	6	3	0	5	1	5	1	0	2	3	28	1	2	4	10	34	3	1	2	0	0	1	2	1	1	0
f__Flavobacteriaceae	0	0	0	0	0	75	2	0	0	0	0	0	0	0	0	0	0	0	0	0	0	0	0	0	0	0	0	0	0	0	0	0	0	0	0	0	0	0	0	20	0	0	0	0	0	0	0	0	0
f__Fusobacteriaceae	0	0	0	0	0	0	1	0	0	1	12	0	2	3	197	0	0	0	604	0	0	47	0	58	0	1	0	8	0	12	15	1	1	1	1	0	0	0	0	0	113	0	0	0	0	1	6	1	0
f__Hyaloperonospora_arabidopsidis	0	0	0	0	0	0	0	0	0	0	0	0	0	0	0	0	0	0	0	0	0	0	0	0	0	0	0	0	1	0	0	0	0	0	0	0	0	0	0	0	0	0	0	0	0	0	0	0	0
f__Lachnospiraceae	2953	1604	1957	7393	704	10813	1299	1356	3223	4349	12643	9636	2813	2755	4788	5636	10215	4807	1197	5898	3568	2990	6646	8450	535	919	4892	5215	7050	17142	16738	2167	704	9656	9755	7876	9610	6057	1465	3926	1458	5263	5140	4046	5966	2404	3755	3539	5046
f__Lactobacillaceae	1	0	0	0	1	0	0	0	3	0	0	0	2	0	0	0	0	0	0	40	0	0	1	0	1	10	82	331	1	0	0	3	0	0	0	2	4	3	1	1	0	0	16	0	0	1	187	0	0
f__Leptotrichiaceae	0	0	0	0	0	0	0	0	2	1	2	0	0	2	2	0	0	0	0	0	0	0	0	1	0	0	0	0	0	0	2	0	0	0	1	0	0	0	5	0	0	0	11	0	0	0	2	0	0
f__Leuconostocaceae	0	0	0	0	5	0	0	0	0	0	1	1	0	0	0	0	0	0	0	0	0	0	1	0	0	0	42	89	0	0	0	0	0	0	0	0	17	0	0	0	0	1	26	0	0	0	0	0	0
f__Marinifilaceae	297	83	41	802	59	148	70	201	345	0	3	132	0	500	3	0	1126	0	44	0	0	0	0	3	37	0	1	0	0	0	0	0	50	0	0	229	411	395	0	543	244	0	21	439	0	216	0	0	0
f__Microbacteriaceae	0	0	0	0	0	0	0	0	0	0	0	0	0	0	0	0	0	0	0	0	0	0	0	0	0	0	0	0	0	0	0	0	0	0	0	0	0	0	0	0	0	0	2	0	0	0	0	0	0
f__Micrococcaceae	1	1	1	1	0	2	3	0	2	0	95	1	9	68	0	8	0	2	0	18	1	13	3	29	0	7	38	12	42	9	35	5	22	3	56	2	11	6	1	1	2	2	45	8	1	3	0	15	10
f__Mitochondria	0	0	0	0	0	0	0	0	0	0	0	0	0	0	0	0	0	0	0	1	0	0	0	0	0	0	0	1	0	3	1	0	0	0	1	0	0	0	1	0	1	0	0	0	0	0	0	0	0
f__Moraxellaceae	0	0	0	0	0	1	0	1	1	0	0	0	0	0	0	0	12	3	0	0	0	0	0	0	0	0	0	0	2	0	0	0	3	0	5	0	0	0	0	0	13	0	0	0	0	0	0	0	0
f__Muribaculaceae	0	0	121	0	0	0	1	0	1158	0	0	0	0	0	46	0	0	0	0	0	0	0	0	0	0	0	0	0	0	0	0	0	0	0	0	0	0	0	0	195	991	0	4	0	0	0	0	0	0
f__Mycobacteriaceae	0	0	0	0	0	0	0	0	0	0	0	0	0	0	0	0	0	0	0	0	3	0	0	1	0	0	0	0	0	0	0	0	0	0	0	0	0	0	0	0	0	0	0	0	0	0	0	0	0
f__Mycoplasmataceae	0	0	0	0	0	0	0	0	0	0	0	0	0	0	0	0	0	0	0	0	0	0	0	0	0	0	0	0	0	0	0	0	0	0	0	0	0	0	0	0	0	0	5	0	0	0	0	0	0
f__Neisseriaceae	1	0	0	1	5	1	0	0	0	1	24	0	1	8	8	3	0	0	0	1	0	0	0	12	0	0	22	8	11	0	1	0	6	0	1	1	0	0	0	0	0	0	2	0	1	1	0	0	0
f__Nitrospiraceae	0	0	0	0	0	0	0	0	0	0	0	0	0	0	0	0	0	0	0	0	0	0	0	0	0	0	0	0	0	1	0	0	0	0	0	0	0	0	0	0	0	0	0	0	0	0	0	0	0
f__Paenibacillaceae	0	0	0	0	0	0	1	0	0	0	0	0	0	0	0	0	0	0	0	0	0	0	0	0	0	0	1	0	0	0	0	0	0	0	0	0	1	0	0	0	0	0	0	0	0	0	0	0	0
f__Pasteurellaceae	53	3	26	258	184	118	21	36	30	12	1118	26	2143	216	4434	633	35	120	110	538	89	14	19	340	116	50	1874	124	8264	565	633	7	138	17	247	49	12	18	206	0	13	3	2112	33	5	41	346	2017	426
f__Pedosphaeraceae	0	0	0	0	0	0	0	0	0	0	0	0	0	0	0	0	0	0	0	0	0	0	0	0	0	0	0	0	0	0	1	0	0	0	0	0	0	0	0	0	0	0	0	0	0	0	0	0	0
f__Peptococcaceae	7	11	0	0	0	4	22	2	18	2	0	10	2	0	0	0	0	0	0	0	0	0	4	0	0	0	0	0	0	0	0	0	0	0	0	0	7	27	17	22	0	0	0	3	0	2	0	0	0
f__Peptostreptococcaceae	22	7	39	9	72	53	18	3	32	7	138	88	2632	3	190	49	68	11	20	12	1	5	111	5	10	39	1312	22	41	67	287	95	13	16	10	4	12	63	8	11	28	43	542	13	29	13	78	1279	21
f__Porphyromonadaceae	0	0	0	5	0	0	0	5	1	0	2	0	0	0	2	0	0	0	0	0	0	0	0	7	0	2	1	1	0	1	0	0	0	0	1	0	0	0	0	0	0	1	1	0	4	6	1	0	0
f__Prevotellaceae	5385	30185	28128	1	31393	2	31760	25573	8687	2	687	0	1	9	290	2987	6	7	0	305	4	6	4	28	1285	4	91	78	2	3578	2122	8	2	2	899	0	0	26	27708	15531	2	62	19	9	0	18	9377	0	24
f__Pseudomonadaceae	0	0	0	10	0	0	0	0	0	0	0	0	0	0	0	0	0	0	0	0	0	3	0	0	0	4	0	0	0	0	0	0	0	0	0	0	0	0	0	1	0	0	4	0	0	0	0	0	1
f__Puniceicoccaceae	0	0	0	0	0	0	0	0	26	0	0	0	0	0	0	0	0	0	0	0	0	0	0	0	0	0	0	0	0	0	0	0	0	0	0	0	0	3	0	0	0	0	0	0	0	0	0	0	0
f__Rhizobiaceae	0	0	0	0	0	0	0	0	0	0	2	0	0	0	0	0	0	0	0	0	0	0	0	0	0	0	0	0	0	0	0	0	1	0	0	0	0	0	0	0	0	0	3	0	0	0	0	0	0
f__Rhodocyclaceae	0	0	0	0	0	0	0	0	0	0	2	0	0	0	0	0	0	0	0	0	0	0	0	0	0	0	0	0	0	0	0	0	0	0	0	0	0	0	0	0	0	0	0	0	0	0	0	0	0
f__Rikenellaceae	910	172	120	1379	93	151	89	226	1136	114	0	530	0	21	4	0	0	389	111	0	0	0	1801	338	195	0	89	18	0	0	0	0	10	79	0	290	472	410	157	1269	217	168	0	924	0	613	633	362	450
f__Ruminococcaceae	3597	1770	2481	3731	1249	7985	1700	1706	7877	5650	9012	7317	506	6429	3944	7252	6684	6225	3354	4063	3576	4249	6914	7447	351	208	16741	7838	810	1048	922	856	2616	12191	2393	9187	5947	3778	2618	3634	3041	10528	9124	9761	4901	2497	4442	8016	2893
f__Saccharimonadaceae	0	0	0	0	0	0	0	0	0	0	0	0	0	0	0	0	0	0	0	0	0	0	0	0	0	0	0	0	0	0	0	0	0	0	0	0	0	0	0	0	0	0	0	0	0	0	0	0	0
f__Solimonadaceae	0	0	0	4	0	0	0	0	0	0	0	0	0	0	0	0	0	0	0	0	0	0	0	0	0	0	0	0	0	0	0	0	0	0	0	0	0	0	0	0	0	0	0	0	0	0	0	0	0
f__Sphingobacteriaceae	0	0	0	0	0	0	0	0	0	0	0	0	0	0	0	0	0	0	0	0	0	0	0	0	0	0	0	0	0	0	0	0	0	0	0	0	0	0	0	0	0	0	0	0	0	0	0	0	0
f__Sphingomonadaceae	23	0	0	0	0	1060	0	0	0	1	5	0	0	0	1	0	0	0	0	0	0	0	0	0	0	0	0	0	0	566	722	0	0	0	0	0	0	0	0	0	0	0	0	28	0	0	27	0	0
f__Spirochaetaceae	0	0	0	0	0	0	0	0	0	0	0	0	0	0	0	0	0	0	0	0	0	0	0	0	0	0	0	0	0	0	0	0	0	0	0	0	0	0	0	0	0	0	0	0	0	0	0	0	2
f__Spirosomaceae	0	0	0	13	0	0	0	0	0	0	0	0	0	0	0	0	0	0	0	0	0	0	0	0	0	0	0	0	0	0	0	0	0	0	0	0	0	0	0	0	0	0	0	0	0	0	0	0	0
f__Staphylococcaceae	0	0	0	0	0	2	0	0	0	0	0	0	0	0	0	0	3	0	0	0	0	0	0	1	0	0	0	0	0	1	0	0	0	0	0	1	0	0	0	0	0	0	0	0	0	2	0	0	0
f__Streptococcaceae	86	4	189	14	49	205	52	15	92	9	663	715	19669	490	498	1579	423	87	132	690	137	434	933	456	95	406	613	1837	664	765	866	94	687	115	173	214	123	392	145	528	54	87	324	16	107	37	249	1068	1865
f__Succinivibrionaceae	0	0	2	0	0	0	0	0	0	0	0	0	0	0	0	0	0	0	0	0	0	0	0	0	0	0	0	0	0	0	0	0	0	0	0	0	0	0	0	0	0	0	0	0	0	0	0	0	0
f__Synergistaceae	5	1	0	0	6	141	7	0	0	0	0	0	0	0	0	0	0	0	0	4	0	3742	0	125	1	0	17	0	0	0	0	0	0	11	0	0	0	25	28	0	0	0	0	35	0	31	3	0	2
f__Tannerellaceae	203	81	91	440	99	1074	62	402	327	311	0	0	0	781	11	255	355	1740	1317	2	1273	0	423	415	743	736	225	0	0	1	0	1112	0	184	0	315	1569	257	0	489	613	1593	443	1958	0	3374	1000	635	10
f__Thermaceae	0	0	0	0	0	0	0	0	0	0	0	0	0	0	0	0	0	0	0	0	0	0	0	0	0	0	0	0	0	0	0	0	0	0	0	0	0	0	0	0	0	0	0	0	0	0	0	0	0
f__un_o_Chloroplast	0	0	0	0	0	1	0	3	2	1	9	0	1	0	2	0	0	0	1	3	2	0	3	1	0	18	4	3	18	69	24	2	0	0	17	0	1	0	2	1	0	1	4	0	0	0	0	0	1
f__un_o_Clostridiales	4	0	0	0	0	0	4	0	0	0	0	0	0	0	0	0	0	0	0	0	0	0	0	0	0	0	0	0	0	0	0	0	0	0	0	0	15	0	0	2	0	0	0	0	0	0	0	0	0
f__un_o_DTU014	0	0	0	0	0	1	1	0	0	0	0	0	0	0	0	0	0	0	0	0	0	0	0	0	0	0	0	0	0	0	0	0	0	0	0	0	1	4	0	10	0	0	0	0	0	0	0	0	0
f__un_o_Gammaproteobacteria_Incertae_Sedis	0	0	0	0	0	0	0	0	0	0	1	0	0	0	0	0	0	0	0	0	0	0	0	0	0	0	0	0	0	0	0	0	0	0	0	0	0	0	0	0	0	0	0	0	0	0	0	0	0
f__un_o_Gastranaerophilales	642	0	0	0	0	0	5	0	0	0	0	0	0	0	2	0	0	0	0	0	0	0	0	0	0	0	0	0	0	0	0	0	0	0	0	0	0	0	0	0	0	0	0	0	0	0	0	0	0
f__un_o_Mollicutes_RF39	0	6	0	0	11	75	130	0	124	38	0	0	0	0	0	0	0	0	0	0	0	0	0	0	0	0	0	0	0	0	0	0	0	0	0	0	11	0	6	149	0	0	0	0	0	0	0	0	0
f__un_o_Rhodospirillales	0	3	0	0	0	127	63	40	5	0	0	0	0	0	0	0	0	0	0	0	0	0	1	0	0	3	7	0	0	0	0	0	0	0	0	0	834	0	0	0	0	0	12	1970	0	0	0	0	0
f__vadinBE97	0	0	4	7	0	0	9	0	7	0	0	0	0	0	0	0	0	0	0	0	0	0	0	0	0	0	0	0	0	0	0	0	0	0	0	0	0	0	0	0	0	0	0	0	0	0	0	0	0
f__Veillonellaceae	105	144	247	40	132	777	242	174	2055	26	2826	256	698	734	5109	5762	1579	500	6957	2390	1175	451	632	1095	1722	6287	2412	16916	3194	9814	10670	8377	1135	557	1234	442	3286	297	937	5	9609	74	969	393	379	790	915	1609	5321
f__Verrucomicrobiaceae	1	0	0	0	0	0	0	0	0	0	0	0	0	0	0	0	0	0	0	0	0	4	0	0	41	0	0	0	0	0	0	0	0	0	0	7	0	0	0	0	0	0	0	0	0	0	2	0	0
f__Victivallaceae	0	0	2	9	0	38	3	0	0	0	0	0	0	0	11	0	0	0	0	0	0	0	0	1	0	0	0	0	0	0	0	0	0	0	0	0	0	0	0	0	0	0	0	0	0	0	0	0	0
f__Weeksellaceae	0	0	0	0	0	0	0	0	0	0	2	0	0	0	0	0	0	0	0	0	0	0	0	0	0	0	0	0	1	0	0	0	0	0	0	0	0	0	0	0	0	0	0	0	0	0	0	0	0
f__Xanthobacteraceae	0	0	0	0	0	1	0	0	0	0	0	0	0	0	0	0	0	0	0	0	1	0	0	0	0	0	0	0	3	0	0	1	0	0	0	0	0	0	0	0	0	0	2	0	0	0	0	0	0
f__Xanthomonadaceae	0	0	0	0	0	0	0	0	0	0	0	0	0	0	0	0	0	0	0	0	0	0	0	0	0	0	0	0	0	0	0	0	0	0	0	0	0	0	0	0	0	0	0	0	0	0	0	0	0
[truncated: 34 more columns]
