# Supplementary material for: Gut microbiota signature in children with autism spectrum disorder who suffered from chronic gastrointestinal symptoms
Source: BMC Pediatr. 2023 Sep 20;23:476. doi: 10.1186/s12887-023-04292-8 (PMC10510216; doi:10.1186/s12887-023-04292-8)
Supplement: Supplementary file 9 — Supplementary Material 9 [file 12887_2023_4292_MOESM9_ESM.xls]

taxonomy	AS20	AS23	Control21	Control22	AS15	Control40	AS39	Control30	Control13	Control12	AS21	AS28	AS9	AS24	AS37	AS7	Control26	Control20	AS17	AS16	AS38	AS34	AS36	AS3	AS1	Control8	AS5	AS26	Control10	Control36	Control35	Control16	AS19	AS40	Control19	AS6	AS22	AS29	Control28	AS31	Control9	Control4	Control6	Control33	AS41	Control18	AS13	AS25	AS27
g__Abiotrophia	0	0	2	0	0	3	1	2	0	0	3	0	13	9	4	1	2	0	20	11	0	0	6	1	0	5	1	9	7	27	43	0	11	4	4	1	4	2	0	1	1	2	5	0	0	0	33	4	2
g__Acetanaerobacterium	0	0	0	0	0	0	0	0	0	0	0	0	0	0	0	0	0	0	0	0	0	0	0	0	0	0	0	0	0	0	0	0	0	0	0	0	0	0	0	0	0	0	0	0	0	0	0	0	0
g__Acidaminococcus	0	0	0	0	0	344	0	0	0	0	4140	0	0	0	4	0	0	0	0	2264	0	0	0	2	0	0	0	0	0	0	0	0	0	106	0	0	0	0	0	0	0	0	0	0	0	363	0	0	3005
g__Acidovorax	1	0	5	8	0	0	2	0	2	0	0	0	7	0	0	0	2	0	9	0	2	0	0	0	4	0	45	4	6	2	6	0	0	0	3	1	3	25	4	0	2	0	0	0	3	0	7	0	2
g__Acinetobacter	0	0	0	0	0	1	0	1	1	0	0	0	0	0	0	0	12	3	0	0	0	0	0	0	0	0	0	0	2	0	0	0	3	0	5	0	0	0	0	0	13	0	0	0	0	0	0	0	0
g__Actinomyces	3	0	1	1	3	6	4	0	4	0	28	3	29	22	1	5	0	18	14	23	3	24	17	11	1	27	43	31	30	15	50	5	43	4	47	7	16	17	1	3	2	0	118	0	4	12	17	52	21
g__Aeribacillus	0	0	0	0	0	0	0	0	0	0	1	0	0	0	0	0	0	0	0	0	0	0	0	0	0	0	1	0	0	0	0	0	1	0	0	0	0	0	0	0	0	0	0	0	0	0	0	1	1
g__Aerococcus	0	0	0	0	0	0	0	0	0	0	0	0	0	0	0	0	0	0	0	0	0	0	0	0	0	0	0	0	0	0	0	0	0	0	0	0	0	0	0	0	0	0	2	0	0	0	0	0	0
g__Aeromonas	0	0	0	0	0	0	0	0	0	0	0	0	0	0	0	0	0	0	0	0	0	0	0	0	0	0	0	0	0	0	0	0	0	0	0	0	0	0	0	0	10	0	0	0	0	0	0	0	0
g__Agathobacter	1	0	0	0	0	0	0	0	0	0	0	10	0	0	0	5	1	0	0	5	0	0	0	0	0	0	0	0	0	0	0	0	0	0	0	2	0	8	0	0	0	0	0	0	0	0	1	1	0
g__Akkermansia	448	257	0	16	31	44	156	28	0	1	0	596	0	0	47	2	0	0	0	0	5208	2954	331	1	17534	0	15	0	0	0	1	0	0	0	0	3491	160	68	24	40	0	2	0	2959	0	8612	318	0	0
g__Alcaligenes	0	0	0	0	0	0	0	0	0	0	0	0	0	0	0	0	0	0	0	0	0	0	0	0	0	0	0	0	0	0	0	0	0	0	0	0	0	0	0	0	0	0	10	0	0	0	0	0	0
g__Alistipes	910	172	120	1379	93	151	89	226	1136	114	0	530	0	21	4	0	0	389	111	0	0	0	1801	338	195	0	89	18	0	0	0	0	10	79	0	290	472	410	157	1267	217	168	0	924	0	613	633	362	450
g__Allisonella	9	1	22	0	1	0	0	0	11	0	0	0	0	0	0	0	0	0	0	0	0	0	0	50	8	0	0	171	0	0	0	0	0	0	35	0	0	7	9	0	0	0	0	6	0	7	12	0	0
g__Alloprevotella	0	0	255	0	0	0	0	0	0	0	0	0	0	0	3	1	1	6	0	0	0	5	0	0	0	0	0	0	0	0	0	0	0	0	0	0	0	4	0	0	0	0	0	0	0	0	0	0	3
g__Allorhizobium-Neorhizobium-Pararhizobium-Rhizobium	0	0	0	0	0	0	0	0	0	0	0	0	0	0	0	0	0	0	0	0	0	0	0	0	0	0	0	0	0	0	0	0	0	0	0	0	0	0	0	0	0	0	0	0	0	0	0	0	0
g__Anaerobiospirillum	0	0	0	0	0	0	0	0	0	0	0	0	0	0	0	0	0	0	0	0	0	0	0	0	0	0	0	0	0	0	0	0	0	0	0	0	0	0	0	0	0	0	0	0	0	0	0	0	0
g__Anaerococcus	0	0	0	0	0	0	0	0	0	0	0	0	0	0	0	0	0	0	0	0	0	0	0	0	0	0	2	2	0	0	3	0	0	0	0	0	0	0	0	0	0	1	1	0	0	1	0	0	0
g__Anaerofilum	0	0	0	0	0	0	1	0	0	0	0	0	0	0	0	0	0	0	0	0	0	0	0	0	0	0	0	0	0	0	0	0	0	0	0	0	0	1	0	0	0	0	0	0	0	0	0	0	0
g__Anaerofustis	2	0	0	0	0	0	0	0	0	0	0	0	0	0	0	0	0	0	0	0	0	0	0	0	0	0	0	0	0	0	0	0	0	0	0	0	0	0	0	0	0	0	0	0	5	0	0	0	0
g__Anaeroglobus	0	0	0	0	0	0	0	0	0	0	0	0	0	0	0	0	0	0	0	0	0	0	0	0	0	0	0	0	0	0	0	0	0	0	0	0	0	0	0	0	0	0	0	0	0	0	0	0	0
g__Anaerosporobacter	0	0	0	0	0	0	0	0	0	0	0	0	0	0	0	0	0	0	0	0	0	0	0	0	0	0	0	0	0	0	0	7	0	0	0	0	0	0	0	0	0	0	0	0	0	0	0	0	0
g__Anaerostipes	39	16	12	21	2	1421	0	17	9	13	53	84	236	1	214	123	216	339	1	2	50	164	175	144	79	3	689	244	188	190	92	5	34	243	393	15	442	97	65	22	1	13	10	208	4	62	19	37	59
g__Anaerotruncus	3	0	0	5	0	4	0	1	4	8	0	6	0	7	0	0	22	10	0	2	17	105	66	33	0	0	0	0	0	0	0	0	0	19	0	6	6	12	4	9	8	8	0	0	41	6	4	3	2
g__Angelakisella	0	0	0	0	0	0	0	0	0	0	0	0	0	0	0	0	0	0	0	0	0	0	0	0	0	0	0	0	0	0	0	0	0	0	0	0	0	0	0	0	0	0	0	0	0	0	0	0	0
g__Anthococcus	0	0	0	0	0	0	0	0	0	0	0	0	0	0	0	0	0	0	0	0	0	0	0	0	0	0	0	0	0	0	0	0	0	0	0	0	1	0	0	0	0	0	0	0	0	0	0	0	0
g__Arcanobacterium	0	0	0	0	0	0	0	0	0	0	0	0	0	0	0	0	0	0	0	0	0	0	0	0	0	0	0	0	0	0	0	0	0	0	0	0	0	0	0	0	0	0	0	0	0	3	0	0	0
g__Arthrobacter	0	0	0	0	0	0	0	0	0	0	0	0	0	0	0	0	0	0	0	0	0	0	0	0	0	0	0	0	0	0	7	1	0	0	0	0	0	0	0	0	0	0	0	0	0	0	0	0	0
g__Asteroleplasma	0	0	0	0	0	0	0	0	11	0	0	0	0	0	0	0	0	0	0	0	0	0	0	0	0	0	0	0	0	0	0	0	0	0	0	0	0	0	0	0	0	0	0	0	0	0	0	0	0
g__Atopobium	1	0	2	0	1	0	0	0	0	0	2	0	7	1	0	0	0	0	0	0	0	3	3	4	0	0	2	13	1	0	4	0	17	0	2	0	6	0	0	0	0	1	26	1	0	0	5	9	2
g__Atopostipes	0	0	0	0	0	0	0	0	0	0	0	0	0	0	0	0	0	0	0	0	0	0	0	0	0	0	0	0	0	0	0	0	0	0	0	0	0	0	0	0	0	0	2	0	0	0	0	0	0
g__Aurantimicrobium	0	0	0	0	0	0	0	0	0	0	0	0	0	0	0	0	0	0	0	0	0	0	0	0	0	0	0	0	0	0	0	0	0	0	0	0	0	0	0	0	0	0	2	0	0	0	0	0	0
g__Bacillus	0	0	0	0	0	0	0	0	0	0	0	0	0	0	0	0	0	0	0	1	0	0	0	1	0	0	0	0	0	0	0	0	0	0	0	0	0	0	0	0	0	0	0	0	0	0	0	0	0
g__Bacteroides	17163	1342	1532	17174	1473	11114	634	5209	2507	19522	32	16866	5890	18861	12943	7153	11585	21081	20277	18337	19704	16592	16511	13289	8648	24031	3325	3	15819	6	3	21399	26043	10727	18863	13415	13044	13644	2797	4382	18161	12638	13086	12450	8132	11609	12496	13310	14468
g__Barnesiella	118	83	0	0	133	0	43	164	147	0	0	0	0	0	0	0	0	0	0	0	0	0	0	0	0	0	32	0	0	0	0	0	0	0	0	0	0	0	0	0	0	0	0	0	0	0	0	0	0
g__Bergeyella	0	0	0	0	0	0	0	0	0	0	2	0	0	0	0	0	0	0	0	0	0	0	0	0	0	0	0	0	1	0	0	0	0	0	0	0	0	0	0	0	0	0	0	0	0	0	0	0	0
g__Bifidobacterium	70	44	192	42	19	691	1	17	1240	475	7	24	105	2260	153	1617	1420	1241	1134	200	1932	3656	953	2094	36	936	738	2820	230	913	1096	12	749	765	1517	195	121	879	77	108	148	1475	55	90	16723	1007	378	392	283
g__Blastomonas	0	0	0	0	0	0	0	0	0	0	1	0	0	0	0	0	0	0	0	0	0	0	0	0	0	0	0	0	0	0	0	0	0	0	0	0	0	0	0	0	0	0	0	0	0	0	0	0	0
g__Blautia	53	29	69	35	17	2329	16	83	25	488	798	150	151	155	590	324	334	541	247	110	427	41	158	208	21	1	134	64	0	69	90	20	65	1751	257	123	248	221	135	62	18	60	151	53	145	170	77	349	200
g__Bradyrhizobium	0	0	0	0	0	1	0	0	0	0	0	0	0	0	0	0	0	0	0	0	1	0	0	0	0	0	0	0	3	0	0	1	0	0	0	0	0	0	0	0	0	0	2	0	0	0	0	0	0
g__Brevibacillus	0	0	0	0	0	0	0	0	0	0	0	0	0	0	0	0	0	0	0	0	0	0	0	0	0	0	1	0	0	0	0	0	0	0	0	0	0	0	0	0	0	0	0	0	0	0	0	0	0
g__Brevundimonas	0	0	0	0	0	0	0	0	0	0	0	0	0	0	0	0	0	0	0	0	1	0	0	0	0	0	0	0	0	0	0	0	0	0	0	0	0	0	0	0	0	0	0	0	0	0	0	0	0
g__Butyricicoccus	9	37	6	7	12	171	28	3	47	24	0	46	21	26	243	0	113	126	20	71	3	7	5	135	29	0	22	312	0	0	0	1	32	67	30	124	58	49	20	10	25	145	73	24	4	22	19	35	72
g__Butyricimonas	143	25	10	238	5	105	44	0	245	0	3	0	0	500	0	0	0	0	0	0	0	0	0	0	0	0	1	0	0	0	0	0	0	0	0	0	56	305	0	342	244	0	0	439	0	206	0	0	0
g__CAG-352	144	2	44	67	56	179	16	11	66	138	0	109	2	0	2	0	504	86	0	92	378	2017	644	54	0	0	6188	1	0	0	0	0	54	1481	0	39	135	259	331	0	0	144	0	250	210	1	2	1202	30
g__CAG-56	217	28	20	33	1	146	1	0	7	0	0	262	0	22	0	0	0	0	0	0	0	0	27	0	0	0	0	0	0	0	0	1	0	0	0	0	17	43	0	0	0	0	0	0	0	51	4	0	0
g__Campylobacter	0	0	0	0	0	1	0	0	0	0	10	0	0	2	26	4	0	3	0	2	3	1	1	4	0	0	3	1	0	0	1	0	0	0	3	0	0	0	2	0	0	0	0	0	0	2	1	6	2
g__Candidatus_Soleaferrea	0	0	0	0	0	0	1	0	0	0	0	0	0	1	0	0	0	0	0	0	0	1	0	0	0	0	0	0	0	0	0	0	0	1	0	0	1	0	0	1	1	1	0	0	0	0	0	0	0
g__Candidatus_Stoquefichus	0	0	0	0	0	0	0	0	0	0	0	0	0	0	0	0	0	0	0	0	0	0	0	0	0	0	0	0	0	0	0	0	0	0	4	0	0	0	0	0	0	0	0	0	0	0	0	0	0
g__Capnocytophaga	0	0	0	0	0	0	0	0	0	0	0	0	0	0	0	0	0	0	0	0	0	0	0	0	0	0	0	0	0	0	0	0	0	0	0	0	0	0	0	0	0	0	0	0	0	0	0	0	0
g__Cardiobacterium	0	0	0	0	0	0	0	0	0	0	0	0	0	0	0	0	0	0	0	0	0	0	0	1	0	0	0	1	1	0	0	0	0	0	0	0	0	0	0	0	0	0	0	0	0	0	0	0	0
g__Catabacter	0	0	0	0	0	0	0	0	0	0	0	0	0	0	0	0	0	0	0	0	0	0	0	0	0	0	0	0	0	0	0	0	0	0	0	0	0	0	0	0	0	0	0	0	0	1	0	0	0
g__Catenibacterium	0	0	0	0	0	0	10	32	0	0	0	0	0	0	0	0	0	0	0	0	0	0	0	0	0	0	0	0	0	0	0	0	0	0	0	0	0	0	0	0	0	0	0	0	0	0	0	0	0
g__Caulobacter	0	0	0	0	0	0	0	0	0	0	0	0	1	0	0	0	0	0	0	0	0	0	0	0	0	0	1	0	0	0	0	0	0	0	0	0	0	0	0	0	0	0	0	0	0	0	0	0	0
g__Christensenellaceae_R-7_group	151	22	2	1	0	16	112	41	303	0	0	0	0	0	0	0	0	0	0	1	0	6	5	1	1	0	4	0	0	0	0	0	0	4	0	0	179	15	56	593	0	18	3	0	0	15	85	4	2
g__Chryseobacterium	0	0	0	0	0	0	0	0	0	0	0	0	0	0	0	0	0	0	0	0	0	0	0	0	0	0	0	0	0	0	0	0	0	0	0	0	0	0	0	0	0	0	0	0	0	0	0	0	0
g__Cloacibacillus	0	0	0	0	0	37	7	0	0	0	0	0	0	0	0	0	0	0	0	0	0	0	0	29	0	0	12	0	0	0	0	0	0	0	0	0	0	0	0	0	0	0	0	0	0	0	0	0	0
g__Clostridium_sensu_stricto_1	1	20	6	10	28	177	7	26	2	0	146	11	479	0	558	91	45	11	15	18	1	1	4	16	3	23	575	186	36	81	118	26	0	11	0	0	35	16	6	0	0	8	382	13	0	18	6	1722	87
g__Clostridium_sensu_stricto_13	0	0	0	0	0	0	0	0	0	0	0	0	0	0	0	0	0	0	0	0	0	0	0	0	0	0	0	0	0	0	0	0	0	0	0	0	0	0	0	0	0	0	17	0	0	0	0	0	0
g__Collinsella	29	17	94	0	13	50	0	35	748	15	0	0	0	0	18	1239	91	0	0	0	33	0	966	0	16	0	1143	0	0	0	0	0	1439	436	0	50	74	24	201	89	0	257	0	0	0	492	1492	1094	149
g__Comamonas	0	0	0	4	0	0	6	0	0	1	0	0	0	0	0	0	0	0	0	0	0	0	0	0	0	0	0	0	0	0	1	1	1	0	0	0	1	0	2	0	1	0	0	0	0	0	0	0	0
g__Coprobacter	5	11	76	49	5	53	4	0	30	0	0	0	0	0	0	0	0	0	0	0	0	0	0	3	0	0	10	0	0	0	0	0	0	54	0	0	0	0	0	0	0	77	0	92	0	56	0	0	1
g__Coprococcus_1	0	10	7	0	0	29	1	0	9	4	0	2	0	182	0	0	0	0	0	0	0	0	0	0	0	0	27	0	0	0	0	0	0	0	0	0	37	0	8	27	0	0	0	0	0	89	2	0	0
g__Coprococcus_2	0	25	0	130	10	134	48	0	49	0	0	0	0	0	0	0	0	0	0	0	0	0	0	0	0	0	0	0	0	0	0	0	0	0	0	0	2	0	0	365	0	0	0	0	0	0	0	0	0
g__Corynebacterium	0	0	0	0	0	0	0	0	0	0	0	0	0	1	0	0	0	0	0	0	0	1	0	0	0	4	0	0	0	0	2	0	1	0	0	0	0	0	0	0	0	0	0	0	1	0	0	2	0
g__Corynebacterium_1	0	0	0	0	0	0	0	0	0	0	1	0	0	0	0	0	0	0	0	0	0	0	0	0	0	0	0	0	0	0	1	0	0	0	0	0	0	0	0	0	0	0	0	0	0	0	0	0	0
g__Defluviitaleaceae_UCG-011	0	0	0	0	0	0	0	0	11	0	0	2	0	0	0	0	0	0	0	0	0	0	1	0	0	0	0	0	0	0	0	0	0	1	0	0	0	0	2	2	0	0	0	0	0	0	1	0	0
g__Desulfovibrio	0	23	0	0	0	0	0	24	146	383	0	216	0	0	0	0	0	0	0	0	0	1	22	16	0	0	1	0	0	0	0	0	0	0	0	0	29	0	0	0	77	0	0	0	9	233	0	0	0
g__Dialister	0	23	170	0	0	471	89	16	0	0	2	139	0	46	777	0	223	174	33	86	64	203	142	18	2	3	56	3	0	0	0	88	15	120	221	229	131	0	100	0	0	37	26	315	16	265	88	758	188
g__Dielma	0	0	0	0	0	0	0	0	0	0	0	0	0	0	0	0	0	2	0	0	1	0	0	1	0	0	0	0	0	0	0	0	0	1	0	0	0	0	0	0	3	1	0	0	0	8	1	0	6
g__Dorea	18	10	74	0	5	170	7	14	186	1	1	5	146	0	0	0	0	0	0	4	5	0	0	0	4	0	41	333	1	2228	3450	0	2	0	0	32	25	120	20	73	0	0	0	0	0	0	270	178	1
g__DTU089	0	0	1	0	0	0	0	0	0	1	0	0	0	0	0	0	0	0	0	1	0	0	3	0	0	0	0	0	0	0	0	0	0	2	0	0	0	0	5	0	0	3	0	7	0	0	1	1	2
g__Dysgonomonas	0	0	0	0	0	0	0	0	0	0	0	0	0	0	0	0	0	0	0	4	16	0	0	0	0	0	0	1	0	0	0	0	0	0	0	0	0	0	0	0	0	0	0	0	0	0	0	0	0
g__Edwardsiella	0	0	0	0	0	0	0	0	0	0	0	0	0	0	0	0	0	0	0	0	0	0	0	0	0	0	0	0	0	0	0	0	0	0	0	0	0	0	0	0	0	0	0	0	0	0	0	0	0
g__Eggerthella	0	0	0	1	0	0	0	0	1	1	59	0	1	10	1	4	7	10	6	3	0	13	2	7	1	1	0	11	0	26	34	0	5	0	0	0	2	0	0	0	6	34	5	1	114	10	2	4	10
g__Eisenbergiella	0	0	0	0	0	0	0	0	0	0	0	0	0	0	4	1	0	75	0	0	1	14	9	0	0	0	0	0	0	0	0	0	0	3	0	0	2	1	0	0	18	0	0	5	0	0	1	0	5
g__Emticicia	0	0	0	2	0	0	0	0	0	0	0	0	0	0	0	0	0	0	0	0	0	0	0	0	0	0	0	0	0	0	0	0	0	0	0	0	0	0	0	0	0	0	0	0	0	0	0	0	0
g__Enorma	0	0	2	3	0	0	0	0	0	0	0	0	0	0	0	0	0	0	0	0	0	0	0	0	0	0	0	0	0	0	0	0	0	0	0	0	0	0	0	0	0	0	0	0	0	0	0	0	0
g__Enterorhabdus	0	0	2	0	0	13	1	0	13	0	0	2	0	0	0	0	0	0	0	0	0	0	0	0	0	0	0	0	0	0	0	0	0	1	0	0	2	0	0	1	0	5	0	0	0	0	0	0	0
g__Epulopiscium	0	0	0	0	0	0	0	0	0	0	0	0	0	0	0	0	0	0	0	0	0	0	0	0	0	0	0	0	0	0	0	0	0	0	0	0	0	0	0	0	0	0	0	0	0	0	0	0	0
g__Erysipelatoclostridium	0	16	0	52	0	7	0	0	0	1	2809	4	7	1	25	0	54	229	24	20	16	15	21	38	0	15	0	165	119	225	394	125	19	3	24	3	0	15	8	2	17	0	0	28	11	0	11	15	24
g__Erysipelotrichaceae_UCG-003	31	17	44	0	13	346	19	0	133	0	0	96	427	0	2	41	0	0	0	1	1	0	0	0	5	0	375	0	0	0	0	0	4	65	0	0	78	0	0	126	0	28	51	0	213	122	18	46	0
g__Erysipelotrichaceae_UCG-004	0	0	0	0	0	0	19	0	0	0	0	0	0	0	0	0	0	0	0	0	0	0	0	0	0	0	0	0	0	0	0	0	0	0	0	0	0	0	0	0	0	0	0	0	0	0	0	0	0
g__Erysipelotrichaceae_UCG-007	0	0	0	0	0	0	0	0	1	0	8	0	1	0	0	0	0	0	1	0	0	0	1	1	0	0	0	2	2	0	0	0	2	0	0	0	0	0	0	0	0	1	4	0	0	1	1	2	0
g__Escherichia-Shigella	0	267	252	30	710	190	7	881	16	5	628	3	2	2203	1	96	256	175	186	257	246	78	19	308	636	424	82	103	61	1913	1831	153	536	122	802	1	454	119	2	1	8	335	3274	8	286	86	517	134	110
g__Eubacterium	0	0	0	0	0	0	0	0	0	0	0	0	0	0	0	0	0	0	5	0	0	61	0	0	0	0	0	0	0	0	0	0	0	0	0	10	0	3	1	0	3	1	7	6	2	2	0	0	0
g__[Eubacterium]_brachy_group	0	0	0	0	0	0	0	0	0	0	0	0	0	0	0	0	0	0	1	0	0	0	0	0	0	0	0	0	0	0	0	0	0	0	0	0	0	0	0	0	1	0	0	0	0	0	0	1	0
g__[Eubacterium]_coprostanoligenes_group	11	75	99	323	82	35	23	19	277	133	0	144	0	15	139	0	58	2	0	2	24	223	196	18	0	0	1857	259	0	0	0	0	0	44	0	100	42	49	9	110	0	15	0	0	89	0	8	1	8
g__[Eubacterium]_eligens_group	1098	73	11	1289	81	291	2	163	69	0	1	481	0	206	432	480	0	255	0	471	506	1237	195	60	0	1	347	1	0	0	0	0	0	0	0	22	417	10	112	461	0	207	440	0	599	6	29	386	1
g__[Eubacterium]_fissicatena_group	0	0	0	0	0	0	0	0	0	0	0	0	0	0	0	0	0	0	0	0	0	0	0	0	0	0	0	0	0	0	0	3	0	0	1	0	0	0	0	0	0	0	0	0	0	0	0	0	0
g__[Eubacterium]_hallii_group	1	3	4	3	1	116	0	5	7	4	0	1	0	0	23	27	15	4	0	66	4	0	7	40	0	0	9	16	0	0	0	0	0	0	11	0	17	1	13	1	0	1	0	2	86	0	2	29	12
g__[Eubacterium]_nodatum_group	0	0	0	0	0	0	0	0	0	0	5	0	1	0	0	0	0	2	0	0	0	0	1	0	0	0	5	0	2	0	0	2	2	0	0	1	0	5	0	0	0	0	0	0	0	0	0	0	0
g__[Eubacterium]_ruminantium_group	0	73	11	0	6	0	3	0	359	0	0	0	0	0	0	0	0	0	0	0	0	0	0	0	0	0	0	0	0	0	0	0	0	0	0	0	29	0	0	0	0	0	0	0	0	0	0	0	0
g__[Eubacterium]_ventriosum_group	0	0	0	0	0	16	1	0	0	0	0	0	0	12	5	0	0	0	0	0	0	0	8	0	5	0	0	0	0	0	0	0	0	0	0	8	29	1	16	44	0	0	0	0	0	0	1	0	0
g__[Eubacterium]_xylanophilum_group	0	0	0	0	0	51	10	0	0	0	0	0	0	0	24	0	0	0	0	0	0	0	25	0	0	0	0	0	0	0	0	0	0	0	0	0	14	1	0	0	0	0	0	0	0	0	0	0	0
g__Ezakiella	0	0	0	0	0	0	0	0	0	0	0	0	0	0	0	0	4	0	0	0	0	0	0	0	0	0	8	6	0	0	0	0	0	2	2	0	0	0	0	0	0	6	3	1	1	6	0	0	0
g__F0332	1	0	0	0	0	0	0	1	0	0	1	0	0	0	0	0	0	0	0	0	0	0	0	0	0	0	0	0	0	0	0	0	0	0	0	0	0	0	0	0	0	0	0	0	0	0	0	0	0
g__Facklamia	0	0	0	0	0	0	0	0	0	0	0	0	0	0	0	0	0	0	0	0	0	0	0	0	0	0	0	0	0	0	0	0	0	0	0	0	0	0	0	0	0	0	5	0	0	0	0	0	0
g__Faecalibacterium	1975	912	1404	2221	641	4367	483	1315	3097	4802	8501	4867	403	5525	2441	6118	4868	5258	3199	2318	2548	1344	5031	3739	252	1	5945	6494	808	2	1	0	804	7963	2150	7272	2505	2021	1563	1463	2580	8089	8961	9322	3067	1828	3056	5076	1949
g__Faecalitalea	1	0	3	1	0	0	0	0	0	0	0	2	0	0	0	0	0	1	0	22	1	1	0	2	0	0	0	0	0	0	0	0	0	1	0	0	0	1	1	0	0	4	0	0	3	0	2	0	0
g__Falsochrobactrum	0	0	0	0	0	0	0	0	0	0	0	0	0	0	0	0	0	0	0	0	0	0	0	0	0	0	0	0	0	0	0	0	1	0	0	0	0	0	0	0	0	0	2	0	0	0	0	0	0
g__Family_XIII_AD3011_group	0	3	0	2	0	37	4	3	7	0	0	0	0	0	0	0	2	0	0	1	0	0	17	4	3	0	0	0	0	0	0	0	0	27	0	0	2	2	30	0	0	0	0	0	1	2	1	0	0
g__Family_XIII_UCG-001	0	1	0	0	0	0	4	0	12	3	0	7	0	0	0	0	0	0	0	0	0	0	12	0	0	0	0	0	0	0	0	0	0	0	0	0	1	2	3	2	0	0	0	0	0	0	0	0	0
g__Fastidiosipila	0	0	0	0	0	0	0	0	0	0	0	0	0	0	0	0	0	0	0	0	0	0	0	0	0	0	0	0	0	0	0	0	0	0	1	0	0	0	0	0	0	0	0	0	0	0	0	0	0
g__Finegoldia	0	0	0	0	0	0	0	0	0	0	0	0	0	0	0	0	0	0	0	0	0	0	0	0	0	1	2	0	0	1	2	0	0	0	0	0	0	0	0	0	0	0	0	0	1	0	0	0	0
g__Flavonifractor	17	3	14	6	0	12	3	20	7	33	442	0	10	170	54	31	225	117	64	25	55	101	57	33	2	13	9	3	0	409	413	470	29	35	38	11	9	25	2	16	117	85	75	95	136	68	84	6	29
g__Flectobacillus	0	0	0	11	0	0	0	0	0	0	0	0	0	0	0	0	0	0	0	0	0	0	0	0	0	0	0	0	0	0	0	0	0	0	0	0	0	0	0	0	0	0	0	0	0	0	0	0	0
g__Fournierella	0	0	0	0	0	0	0	0	1	0	0	0	0	0	0	0	0	0	0	0	0	0	0	0	0	0	0	0	0	0	0	0	0	0	0	0	0	0	4	0	0	0	0	0	0	1	0	0	0
g__Fretibacterium	0	0	0	0	0	0	0	0	0	0	0	0	0	0	0	0	0	0	0	0	0	0	0	0	0	0	0	0	0	0	0	0	0	0	0	0	0	0	0	0	0	0	0	0	0	0	1	0	2
g__Fusicatenibacter	33	9	51	64	4	322	6	28	44	54	1	639	22	523	551	322	0	0	0	249	0	192	209	624	0	0	392	943	0	0	0	0	29	94	3735	473	193	415	77	38	0	561	0	0	285	117	179	304	447
g__Fusobacterium	0	0	0	0	0	0	1	0	0	1	12	0	2	3	197	0	0	0	604	0	0	47	0	58	0	1	0	8	0	12	15	1	1	1	1	0	0	0	0	0	113	0	0	0	0	1	6	1	0
g__GCA-900066225	0	0	0	2	0	0	0	0	0	0	0	0	0	0	0	0	1	0	0	0	7	0	0	0	0	0	0	0	0	0	0	0	0	1	0	0	0	0	0	2	0	0	0	0	0	0	0	0	0
g__GCA-900066575	1	3	9	0	20	0	1	0	11	3	0	0	0	0	0	0	0	0	0	0	0	0	2	0	0	0	21	0	0	0	0	0	0	0	0	0	3	0	1	3	0	0	0	0	0	0	5	0	0
g__GCA-900066755	0	0	0	0	0	1	0	0	0	0	0	0	0	0	0	0	0	5	0	0	0	0	3	0	0	0	0	0	0	0	0	0	0	0	0	0	0	0	1	0	8	2	0	5	0	0	0	0	0
g__Gemella	0	0	3	0	1	4	1	0	0	0	27	4	15	7	8	9	4	2	15	0	3	1	0	3	1	5	10	9	4	6	9	2	12	1	3	1	0	4	0	1	1	0	12	2	1	1	15	7	0
g__Gordonibacter	0	0	0	0	0	0	0	0	1	0	0	0	0	0	0	0	0	0	0	0	0	2	2	0	0	0	0	0	0	0	0	0	0	0	0	1	0	0	0	0	0	1	0	0	0	0	0	0	0
g__Granulicatella	4	1	14	5	1	15	2	6	3	1	106	12	121	49	30	7	12	3	36	24	11	3	11	19	4	52	82	127	76	118	320	53	45	3	82	11	20	27	14	2	2	4	84	0	6	9	24	106	30
g__Haemophilus	53	3	26	258	184	118	21	36	30	12	1118	26	2143	216	4434	633	35	120	110	538	89	14	19	340	116	50	1874	124	8264	565	633	7	138	17	247	49	12	18	206	0	13	3	2112	33	5	41	346	2017	426
g__Harryflintia	0	0	0	0	0	2	0	0	0	0	0	0	0	0	0	0	0	0	0	0	0	0	2	0	0	0	0	0	0	0	0	0	0	0	0	0	0	0	2	0	0	1	0	0	0	0	0	0	0
g__Herbaspirillum	0	3	0	0	0	4	2	0	5	7	0	0	0	0	0	0	0	0	1	0	0	0	0	0	0	0	3	0	0	0	0	0	0	1	0	0	0	0	2	0	0	0	0	0	0	0	0	0	0
g__Holdemanella	45	0	0	0	0	0	0	11	63	0	0	0	0	0	0	0	0	0	0	0	0	0	0	0	0	0	0	0	0	0	0	0	0	0	0	0	0	0	0	0	0	0	0	0	0	0	0	0	0
g__Holdemania	1	0	1	10	1	14	2	6	1	1	0	2	0	1	8	4	0	37	4	0	0	12	10	6	3	0	2	0	0	0	0	0	0	13	0	3	2	1	1	3	14	0	0	0	5	4	2	2	1
g__Howardella	0	0	0	0	0	0	1	0	0	0	0	0	0	0	0	0	0	0	14	0	0	0	0	0	0	0	0	0	0	0	0	0	0	0	0	0	0	0	0	0	0	0	0	5	0	0	0	0	0
g__Hungatella	17	5	5	1	2	99	33	22	97	11	234	1	1	16	119	139	30	23	42	5	15	37	7	25	20	31	64	312	0	163	135	983	0	49	2	27	131	2	28	139	36	29	1	26	17	29	24	18	31
g__Hyaloperonospora_arabidopsidis	0	0	0	0	0	0	0	0	0	0	0	0	0	0	0	0	0	0	0	0	0	0	0	0	0	0	0	0	1	0	0	0	0	0	0	0	0	0	0	0	0	0	0	0	0	0	0	0	0
g__Hydrogenoanaerobacterium	0	0	0	0	0	0	0	0	0	0	0	0	0	0	0	0	0	0	0	0	0	0	0	0	0	0	0	0	0	0	0	0	0	0	0	0	0	0	1	4	0	0	0	0	0	0	0	0	0
g__Intestinimonas	2	0	0	0	0	0	0	0	0	3	0	3	0	13	0	1	0	0	0	0	0	0	59	0	0	0	0	0	0	0	0	0	0	6	0	20	0	5	4	3	0	24	0	0	0	0	5	0	0
g__Ipomoea_batatas__sweet_potato_	0	0	0	0	0	0	0	0	0	0	0	0	0	0	0	0	0	0	0	0	0	0	0	0	0	0	0	0	0	2	0	0	0	0	0	0	0	0	0	0	0	0	0	0	0	0	0	0	0
g__Johnsonella	0	0	0	0	0	0	0	0	0	0	0	0	0	0	0	0	0	0	0	0	0	0	0	0	0	0	1	0	0	0	0	0	0	0	0	0	0	0	0	0	0	0	0	0	0	1	0	0	0
g__Kingella	0	0	0	0	0	0	0	0	0	0	0	0	0	0	0	0	0	0	0	0	0	0	0	0	0	0	0	0	7	0	0	0	0	0	0	0	0	0	0	0	0	0	0	0	0	0	0	0	0
g__Klebsiella	1	0	0	2	1	4	18	7	1	14	335	6	3	42	14	0	3	301	61	0	4	1	20	1	4	39	755	0	20	25	22	226	29	92	866	1	1	20	0	0	33	68	117	0	0	5	87	11	34
g__Lachnoanaerobaculum	0	0	0	0	0	0	0	0	0	0	3	0	3	0	0	0	0	0	1	0	0	0	0	1	0	0	4	0	1	0	0	0	1	0	0	0	0	0	0	0	0	0	1	0	0	0	0	0	0
g__Lachnoclostridium	67	31	92	42	10	105	46	26	99	23	445	82	62	25	108	193	235	151	131	183	56	252	157	148	51	23	166	447	78	879	1159	627	18	328	188	79	253	91	37	88	243	147	186	181	123	39	173	71	28
g__Lachnospira	0	78	42	3649	78	961	458	264	136	3	0	1245	234	231	210	308	386	86	0	551	154	0	500	121	78	1	1329	33	0	236	86	0	2	909	3540	177	114	175	120	1	0	322	3062	721	94	24	408	0	1386
g__Lachnospiraceae_FCS020_group	2	1	2	1	0	132	2	6	1	8	0	7	0	0	0	0	0	0	0	0	0	0	0	2	0	0	0	0	0	0	0	0	0	39	0	0	0	0	0	1	0	0	0	0	0	0	15	19	0
g__Lachnospiraceae_NC2004_group	0	1	6	45	0	0	0	0	107	311	0	1395	0	30	91	1788	191	0	0	608	345	0	2246	6	0	0	23	400	0	0	0	0	0	189	0	3506	3078	0	47	626	0	556	0	0	0	0	11	32	159
g__Lachnospiraceae_ND3007_group	4	6	15	3	3	84	4	7	81	11	0	428	45	153	0	6	0	0	0	164	1	0	150	45	1	0	20	66	0	0	0	0	1	22	0	16	200	3	6	24	0	71	0	0	27	0	5	55	0
g__Lachnospiraceae_NK4A136_group	397	85	150	490	33	533	206	120	379	26	1948	900	28	69	31	35	2326	255	1	59	60	0	997	33	60	0	275	147	0	0	0	1	1	57	0	1135	377	347	75	522	0	543	47	65	910	15	208	172	43
g__Lachnospiraceae_UCG-001	1	24	1	0	11	59	115	0	15	0	0	8	0	12	67	10	0	0	0	1	12	42	6	2	0	0	9	1	0	0	0	0	0	0	0	0	0	0	0	0	0	0	0	0	0	1	0	0	0
g__Lachnospiraceae_UCG-003	0	0	0	304	0	0	9	0	0	0	0	0	0	0	5	0	0	0	0	230	0	0	55	0	0	0	0	0	0	0	0	0	0	0	0	0	0	0	0	0	0	0	0	0	0	0	0	0	0
g__Lachnospiraceae_UCG-008	4	2	4	3	1	73	1	3	1	3	0	8	0	0	2	0	0	2	0	2	0	0	0	0	0	0	0	0	0	0	1	0	0	15	0	0	7	27	1	0	0	3	0	0	0	0	1	5	1
g__Lachnospiraceae_UCG-010	4	1	1	0	0	0	4	2	12	1	1	1	0	0	0	0	0	0	0	0	0	0	0	6	0	0	56	81	0	0	0	0	0	19	0	8	4	1	9	4	0	7	0	0	0	0	0	28	0
g__Lactobacillus	1	0	0	0	1	0	0	0	3	0	0	0	2	0	0	0	0	0	0	40	0	0	1	0	1	10	82	331	1	0	0	3	0	0	0	2	4	3	1	1	0	0	16	0	0	1	187	0	0
g__Lactococcus	0	0	0	0	0	0	0	0	0	0	2	1	88	0	0	4	0	3	0	1	0	21	0	0	0	0	1	1	0	0	0	0	0	1	0	0	11	3	0	0	0	1	5	0	3	0	6	1	0
g__Lautropia	0	0	0	1	1	0	0	0	0	1	6	0	1	10	3	0	0	0	0	0	0	0	0	1	0	0	1	0	1	0	2	0	0	0	1	0	0	0	0	0	0	0	1	0	0	0	0	0	2
g__Lawsonella	0	0	0	0	0	0	0	0	0	0	0	0	0	0	0	0	0	0	0	0	0	0	0	0	0	0	0	1	0	0	0	0	0	0	0	0	0	0	0	0	0	0	0	0	0	1	0	0	0
g__Leptotrichia	0	0	0	0	0	0	0	0	2	0	2	0	0	1	2	0	0	0	0	0	0	0	0	1	0	0	0	0	0	0	2	0	0	0	1	0	0	0	5	0	0	0	5	0	0	0	2	0	0
g__Leuconostoc	0	0	0	0	4	0	0	0	0	0	0	1	0	0	0	0	0	0	0	0	0	0	1	0	0	0	13	12	0	0	0	0	0	0	0	0	0	0	0	0	0	1	1	0	0	0	0	0	0
g__Mailhella	0	0	0	0	0	0	0	0	1	0	0	0	0	0	0	0	0	0	0	0	0	0	0	0	0	0	0	0	0	0	0	0	0	0	0	0	0	0	0	0	0	0	0	0	0	0	0	0	0
g__Marvinbryantia	0	1	0	0	0	0	1	0	0	0	0	0	0	0	0	0	0	0	0	0	0	0	0	0	0	0	0	0	0	0	0	0	0	0	0	0	1	0	3	0	0	0	0	0	0	0	0	0	0
g__Massilia	0	0	0	0	0	0	0	0	0	0	0	0	0	0	0	0	0	0	0	0	0	0	0	0	0	0	4	0	0	0	0	0	0	0	0	0	0	0	0	0	0	0	0	0	0	0	0	0	0
g__Megamonas	0	119	0	0	76	0	101	67	1877	0	0	0	0	128	0	0	0	0	2325	754	0	0	0	0	0	0	0	0	0	0	0	0	0	0	0	0	2129	1	0	1	9375	0	329	0	0	0	220	0	1
g__Megasphaera	3	0	4	0	1	34	0	45	0	0	329	0	1	12	63	481	0	1	398	0	1	2	0	45	97	191	0	1561	70	8	6	1	11	18	32	0	0	0	1	0	2	1	24	13	1	478	10	31	445
g__Merdibacter	0	0	0	3	0	0	0	0	0	0	0	0	0	0	0	0	0	0	0	0	0	0	0	0	0	0	0	0	0	0	0	0	0	0	1	0	0	1	0	0	0	0	0	0	0	0	0	0	0
g__Mesorhizobium	0	0	0	0	0	0	0	0	0	0	2	0	0	0	0	0	0	0	0	0	0	0	0	0	0	0	0	0	0	0	0	0	0	0	0	0	0	0	0	0	0	0	0	0	0	0	0	0	0
g__Methylobacterium	0	0	0	0	0	0	0	0	0	0	6	0	0	0	0	0	0	0	0	0	0	0	0	0	0	0	0	0	0	0	22	0	0	0	0	0	0	0	0	0	0	0	0	0	0	0	0	0	0
g__Methyloversatilis	0	0	0	0	0	0	0	0	0	0	2	0	0	0	0	0	0	0	0	0	0	0	0	0	0	0	0	0	0	0	0	0	0	0	0	0	0	0	0	0	0	0	0	0	0	0	0	0	0
g__Mogibacterium	0	0	0	0	0	0	0	0	0	0	1	0	0	0	27	0	0	0	0	0	0	0	0	1	0	0	0	1	3	1	0	0	1	0	0	1	0	1	0	1	0	1	0	0	0	0	0	0	0
g__Morganella	0	0	0	0	0	0	0	0	0	0	0	0	0	0	0	0	0	0	0	0	0	0	0	0	0	0	0	0	0	0	0	0	4	0	0	0	0	0	0	0	15	0	0	0	0	0	0	0	0
g__Moryella	0	0	0	0	0	0	0	0	0	0	0	0	0	0	0	0	0	0	0	0	0	0	0	0	0	0	0	0	0	0	0	0	0	0	0	0	0	0	0	0	0	0	0	0	0	0	0	0	0
g__Murdochiella	0	0	0	0	0	0	0	0	0	0	0	0	0	0	0	0	0	0	0	0	0	0	0	0	0	0	2	0	0	0	0	0	0	0	0	0	0	0	0	0	0	0	0	0	0	0	0	0	0
g__Mycobacterium	0	0	0	0	0	0	0	0	0	0	0	0	0	0	0	0	0	0	0	0	3	0	0	1	0	0	0	0	0	0	0	0	0	0	0	0	0	0	0	0	0	0	0	0	0	0	0	0	0
g__Mycoplasma	0	0	0	0	0	0	0	0	0	0	0	0	0	0	0	0	0	0	0	0	0	0	0	0	0	0	0	0	0	0	0	0	0	0	0	0	0	0	0	0	0	0	5	0	0	0	0	0	0
g__Negativibacillus	0	0	0	0	0	35	0	0	0	0	0	0	0	0	78	0	0	0	0	0	0	18	0	0	0	0	0	0	0	0	0	0	0	0	0	0	23	22	6	2	0	94	0	0	0	7	0	0	50
g__Negativicoccus	0	0	0	0	0	0	0	0	0	0	0	0	0	0	0	0	0	0	0	0	0	0	0	0	0	0	1	0	0	0	0	0	0	0	0	0	0	0	0	0	0	0	0	0	0	0	0	0	0
g__Neisseria	1	0	0	1	5	1	0	0	0	1	24	0	1	8	8	3	0	0	0	1	0	0	0	12	0	0	22	8	4	0	1	0	6	0	1	1	0	0	0	0	0	0	2	0	1	1	0	0	0
g__Nevskia	0	0	0	4	0	0	0	0	0	0	0	0	0	0	0	0	0	0	0	0	0	0	0	0	0	0	0	0	0	0	0	0	0	0	0	0	0	0	0	0	0	0	0	0	0	0	0	0	0
g__Nitrospira	0	0	0	0	0	0	0	0	0	0	0	0	0	0	0	0	0	0	0	0	0	0	0	0	0	0	0	0	0	1	0	0	0	0	0	0	0	0	0	0	0	0	0	0	0	0	0	0	0
g__Niveispirillum	0	0	0	0	0	0	0	0	0	0	2	0	0	0	0	0	0	0	0	0	0	0	0	0	0	0	0	0	0	0	0	0	0	0	0	0	0	0	0	0	0	0	0	0	0	0	0	0	0
g__Oceanivirga	0	0	0	0	0	0	0	0	0	1	0	0	0	1	0	0	0	0	0	0	0	0	0	0	0	0	0	0	0	0	0	0	0	0	0	0	0	0	0	0	0	0	6	0	0	0	0	0	0
g__Odoribacter	154	58	31	564	54	43	26	201	100	0	0	132	0	0	3	0	1126	0	44	0	0	0	0	3	37	0	0	0	0	0	0	0	50	0	0	229	355	90	0	201	0	0	21	0	0	0	0	0	0
g__Olsenella	1	0	3	0	0	0	0	0	18	0	0	0	0	0	0	0	0	0	0	0	0	0	0	0	0	0	0	0	0	0	0	0	0	0	0	2	0	0	0	0	0	0	0	0	0	0	0	0	0
g__Oribacterium	0	0	0	0	0	0	0	0	0	0	1	0	0	1	0	0	0	0	0	0	0	0	0	0	0	0	1	2	0	0	0	0	0	0	2	0	0	0	0	0	0	0	0	0	0	0	0	2	0
g__Oscillibacter	31	1	63	21	0	56	10	2	23	15	0	102	0	153	2	2	4	2	17	1	59	67	220	61	0	0	6	0	0	0	0	0	0	99	57	52	46	50	96	168	27	117	2	5	271	77	15	9	1
g__Oscillospira	0	0	0	0	0	0	0	0	0	0	0	0	0	0	0	0	0	0	0	0	0	0	0	0	0	0	0	0	0	0	0	0	0	0	0	0	0	0	0	0	0	0	0	0	0	0	0	0	0
g__Paeniclostridium	0	0	0	0	0	0	0	0	0	0	0	0	30	0	0	0	0	0	0	0	0	0	0	0	0	0	0	0	0	0	0	0	0	0	1	0	0	0	0	0	0	0	38	0	0	0	0	7	0
g__Paenochrobactrum	0	0	0	0	0	0	0	0	0	0	0	0	0	0	0	0	0	0	0	0	0	0	0	0	0	0	0	0	0	0	0	0	0	0	0	0	0	0	0	0	0	0	1	0	0	0	0	0	0
g__Parabacteroides	203	81	91	440	99	1074	62	402	327	311	0	0	0	781	11	255	355	1740	1317	2	1273	0	423	415	743	736	225	0	0	1	0	1112	0	184	0	315	1569	257	0	489	613	1593	443	1958	0	3374	1000	635	10
g__Paraclostridium	0	0	0	0	0	0	0	0	0	0	0	0	0	0	0	0	0	1	0	0	0	0	0	0	0	0	1	0	0	0	0	0	0	0	0	0	0	0	0	0	0	0	0	0	0	0	0	0	0
g__Paraprevotella	1150	50	0	0	0	0	82	0	209	0	0	0	0	0	0	0	0	0	0	0	0	0	0	15	1283	0	0	0	0	0	0	0	0	0	893	0	0	0	0	0	0	0	0	0	0	0	0	0	0
g__Parasutterella	7	7	1328	564	5	756	77	19	43	1381	0	348	244	1522	391	2580	0	0	1191	1540	0	295	582	0	231	2690	522	977	337	0	0	0	2668	1622	0	1200	289	2003	0	551	0	0	172	292	0	1668	350	169	0
g__Parvimonas	0	0	0	1	0	0	0	0	2	0	21	1	0	0	1	0	0	0	4	0	0	1	0	1	0	0	3	2	0	0	0	0	0	0	0	0	0	0	0	0	0	2	0	0	0	1	1	0	3
g__Peptococcus	7	11	0	0	0	0	21	2	11	2	0	10	2	0	0	0	0	0	0	0	0	0	4	0	0	0	0	0	0	0	0	0	0	0	0	0	5	0	0	21	0	0	0	3	0	0	0	0	0
g__Peptoniphilus	0	0	0	0	0	0	0	0	0	0	0	0	0	0	0	0	0	0	0	0	0	0	0	0	0	0	4	2	0	0	0	0	0	0	0	0	0	0	0	0	0	1	0	0	1	0	0	0	0
g__Peptostreptococcus	0	0	0	0	0	0	0	0	0	0	7	0	0	1	0	0	2	0	0	0	0	1	0	0	0	0	1	5	4	1	2	0	0	0	0	0	0	0	0	0	1	0	7	0	0	0	0	0	0
g__Phascolarctobacterium	3165	499	0	4768	357	0	67	400	6006	4565	1	0	0	1	52	0	0	0	161	7	4	2	0	966	4091	0	575	0	0	0	0	0	2	0	0	0	0	8291	10	4620	1822	3914	5	0	0	2503	1	0	0
g__Phocea	0	0	0	0	0	5	0	0	0	0	0	0	0	0	0	0	31	0	0	12	0	0	5	9	1	0	0	0	0	0	0	0	0	22	0	9	1	2	25	0	1	20	0	0	0	1	2	0	12
g__Porphyromonas	0	0	0	5	0	0	0	5	1	0	2	0	0	0	2	0	0	0	0	0	0	0	0	7	0	2	1	1	0	1	0	0	0	0	1	0	0	0	0	0	0	1	1	0	4	6	1	0	0
g__Prevotella	0	1	0	0	0	1	0	4	0	1	4	0	0	1	5	0	2	0	0	0	0	0	0	1	0	1	26	16	0	43	41	0	2	0	5	0	0	0	0	0	0	62	19	1	0	15	2	0	7
g__Prevotella_2	0	0	0	0	0	0	0	0	0	0	0	0	0	2	219	0	0	0	0	0	1	0	0	0	0	0	0	1	0	1	0	0	0	0	0	0	0	2	0	0	0	0	0	0	0	0	0	0	1
g__Prevotella_6	0	0	0	0	0	0	0	1	0	0	0	0	0	0	4	0	0	0	0	0	0	0	0	0	0	1	64	4	0	0	0	0	0	0	0	0	0	0	0	0	1	0	0	0	0	2	0	0	0
g__Prevotella_7	0	0	0	0	0	0	0	0	1	0	675	0	0	1	0	2986	0	0	0	304	0	1	0	0	1	0	0	54	2	3532	2080	0	0	1	0	0	0	0	42	0	1	0	0	0	0	0	0	0	12
g__Prevotella_9	2	30122	26206	1	31393	1	29836	25568	8477	1	8	0	1	5	59	0	3	1	0	1	3	0	4	12	1	1	1	3	0	2	1	8	0	1	1	0	0	19	27666	15531	0	0	0	7	0	1	9375	0	1
g__Prevotellaceae_NK3B31_group	0	0	1667	0	0	0	0	0	0	0	0	0	0	0	0	0	0	0	0	0	0	0	0	0	0	0	0	0	0	0	0	0	0	0	0	0	0	0	0	0	0	0	0	1	0	0	0	0	0
g__Prevotellaceae_UCG-001	4233	0	0	0	0	0	1842	0	0	0	0	0	0	0	0	0	0	0	0	0	0	0	0	0	0	0	0	0	0	0	0	0	0	0	0	0	0	0	0	0	0	0	0	0	0	0	0	0	0
g__Prevotellaceae_UCG-003	0	0	0	0	0	0	0	0	0	0	0	0	0	0	0	0	0	0	0	0	0	0	0	0	0	0	0	0	0	0	0	0	0	0	0	0	0	1	0	0	0	0	0	0	0	0	0	0	0
g__Proteus	0	0	0	0	0	0	0	0	0	0	9	0	0	0	0	4	0	0	0	2	0	0	0	0	0	0	0	0	1	0	0	0	0	0	0	0	0	0	0	0	0	0	0	0	0	0	0	0	0
g__Pseudomonas	0	0	0	10	0	0	0	0	0	0	0	0	0	0	0	0	0	0	0	0	0	3	0	0	0	4	0	0	0	0	0	0	0	0	0	0	0	0	0	1	0	0	4	0	0	0	0	0	1
g__Pseudoramibacter	0	0	0	0	0	0	0	0	0	0	0	0	0	0	0	0	0	0	0	0	0	49	0	0	0	0	0	0	0	0	0	0	0	0	0	0	0	0	0	0	0	0	0	0	0	0	0	0	0
g__Pyramidobacter	5	1	0	0	6	104	0	0	0	0	0	0	0	0	0	0	0	0	0	4	0	3742	0	96	1	0	5	0	0	0	0	0	0	11	0	0	0	25	28	0	0	0	0	35	0	31	2	0	0
g__Ralstonia	0	0	0	0	0	1	0	2	0	0	10	0	0	0	0	0	0	1	0	0	0	0	0	0	0	1	0	0	1	1	1	2	0	0	1	0	0	0	0	0	0	0	2	0	0	0	0	0	0
g__Rikenella	0	0	0	0	0	0	0	0	0	0	0	0	0	0	0	0	0	0	0	0	0	0	0	0	0	0	0	0	0	0	0	0	0	0	0	0	0	0	0	2	0	0	0	0	0	0	0	0	0
g__Romboutsia	0	0	0	0	0	0	0	0	0	0	0	0	114	0	5	0	0	0	0	0	0	0	0	0	0	0	0	0	0	0	0	0	0	0	0	0	0	0	0	0	0	0	0	0	0	0	0	0	0
g__Roseburia	693	819	701	665	349	2004	160	244	913	2684	0	3522	653	335	1322	1497	5635	457	0	2202	981	69	471	447	0	3	765	319	1	8596	6581	1	4	4046	0	1668	2847	3443	438	622	247	454	1	1682	460	1072	1519	676	2099
g__Rothia	1	1	1	1	0	2	3	0	2	0	95	1	9	68	0	8	0	2	0	18	1	13	3	29	0	7	38	12	42	9	28	4	22	3	56	2	11	6	1	1	2	2	45	8	1	3	0	15	10
g__Ruminiclostridium	0	1	0	0	0	0	0	0	8	0	0	0	0	0	0	0	0	0	0	0	0	0	0	0	0	0	0	0	0	0	0	0	0	0	0	0	3	0	0	3	0	1	0	0	8	0	0	0	0
g__Ruminiclostridium_1	0	1	0	0	0	0	0	0	0	0	0	0	0	0	0	0	0	1	0	0	0	0	0	0	0	0	0	0	0	0	0	0	0	0	0	0	0	0	7	2	0	0	0	0	0	0	0	0	0
g__Ruminiclostridium_5	21	5	8	11	4	35	3	6	24	10	52	63	5	12	16	15	22	20	5	29	10	126	35	26	3	16	10	4	2	0	0	3	10	14	30	13	14	23	11	11	32	66	1	0	20	68	65	20	20
g__Ruminiclostridium_6	967	8	0	0	3	0	138	0	0	0	2	1071	0	0	0	0	0	0	0	0	0	0	0	5	0	2	0	0	0	0	0	0	0	0	0	0	24	120	0	46	0	0	2	0	0	0	0	0	0
g__Ruminiclostridium_9	31	6	58	6	1	32	12	13	47	1	0	8	0	61	21	35	155	4	44	46	6	34	74	3	27	0	1	0	0	0	0	0	0	42	11	42	1	75	32	37	20	121	0	0	73	46	12	14	58
g__Ruminococcaceae_NK4A214_group	23	42	12	5	1	367	22	0	155	30	0	0	0	0	1	0	0	0	0	0	0	0	0	1	0	0	0	0	0	0	0	0	0	42	0	0	26	68	25	32	0	45	0	0	0	0	12	0	0
g__Ruminococcaceae_UCG-002	0	260	366	463	78	442	314	8	544	103	0	283	0	0	5	0	365	27	0	0	0	0	1	208	6	0	12	55	0	0	0	0	0	129	0	55	736	309	0	576	0	381	2	0	0	27	168	37	48
g__Ruminococcaceae_UCG-003	53	78	227	334	61	428	66	73	184	69	0	93	0	0	230	0	0	0	0	59	0	0	24	0	15	0	225	0	0	0	0	0	0	0	0	272	141	99	33	79	0	102	0	0	0	141	0	0	15
g__Ruminococcaceae_UCG-004	4	1	4	6	3	20	9	0	8	7	0	3	0	0	0	0	0	4	0	4	0	16	24	28	1	0	4	0	0	0	0	0	0	6	0	16	12	22	4	9	0	7	0	0	0	3	5	0	1
g__Ruminococcaceae_UCG-005	16	85	21	42	44	62	72	14	848	15	0	104	0	0	0	90	0	0	0	0	0	2	167	155	0	0	43	0	0	0	0	0	0	57	0	0	342	11	115	242	0	159	5	0	0	0	8	0	0
g__Ruminococcaceae_UCG-008	0	1	0	0	0	1	0	0	5	0	0	0	0	0	0	55	0	1	0	0	121	0	0	1	0	0	0	0	0	0	0	0	0	0	0	0	0	0	0	1	0	1	0	45	0	0	0	2	0
g__Ruminococcaceae_UCG-009	4	0	0	0	0	9	1	0	2	0	0	0	0	0	0	0	0	0	0	0	0	0	1	0	0	0	0	0	0	0	0	0	0	0	0	0	5	0	2	0	0	3	0	0	0	0	0	0	0
g__Ruminococcaceae_UCG-010	2	4	0	0	0	0	32	0	653	0	0	0	0	0	0	0	0	0	0	0	0	0	0	0	0	0	0	0	0	0	0	0	0	0	0	0	0	0	9	201	0	0	0	0	0	0	1	0	0
g__Ruminococcaceae_UCG-013	15	14	1	12	3	216	2	12	79	29	0	108	0	28	336	39	39	67	0	70	53	6	58	31	14	0	31	93	0	465	216	0	101	104	49	142	119	27	11	79	0	183	0	3	227	12	83	48	97
g__Ruminococcaceae_UCG-014	11	3	7	6	139	747	183	0	923	0	0	0	0	338	66	0	0	463	0	0	0	0	0	0	0	2	0	3	0	0	2	0	2	0	0	1	236	0	3	0	0	0	1	0	0	0	0	0	0
g__Ruminococcus_1	115	30	0	23	13	145	84	0	137	0	0	106	0	0	2	8	0	0	0	2	0	0	0	0	0	0	13	0	0	0	0	0	0	0	0	16	359	33	0	0	0	0	0	0	0	0	5	3	1
g__Ruminococcus_2	5	0	2	0	0	0	25	0	1	4	0	3	0	0	0	802	0	3	0	5	10	71	11	0	0	0	1	0	0	0	0	0	4	27	0	0	0	9	13	0	0	7	0	6	4	0	0	35	0
g__[Ruminococcus]_gauvreauii_group	0	0	0	0	0	0	0	0	0	0	0	0	0	0	0	0	0	1	0	6	4	2	0	0	0	0	0	0	0	0	0	0	0	1	0	0	0	0	0	0	0	1	0	0	0	0	1	0	0
g__[Ruminococcus]_gnavus_group	7	0	0	8	0	217	0	28	0	44	3113	17	338	258	9	185	386	0	335	37	338	38	140	621	18	453	10	68	6780	1177	1648	415	345	666	411	71	2	362	2	4	144	395	359	181	769	11	0	110	214
g__[Ruminococcus]_torques_group	2	57	17	93	1	360	0	48	155	472	4489	63	577	22	361	15	102	325	0	546	4	495	57	4071	12	18	0	916	1	637	652	0	45	96	179	1	112	162	32	358	55	1213	0	0	1003	201	458	525	79
g__S5-A14a	0	0	1	0	0	0	0	0	0	0	1	0	0	0	0	0	0	0	0	0	0	0	0	0	0	0	0	0	0	0	0	0	0	0	1	0	0	0	0	0	0	0	0	0	0	0	0	0	0
g__Sanguibacteroides	0	0	0	0	0	0	0	0	0	0	0	0	0	0	0	0	0	0	0	0	0	0	0	0	0	0	0	0	0	0	0	0	0	0	0	0	0	0	0	0	0	0	0	0	0	10	0	0	0
g__Sarcina	0	0	0	16	0	0	0	0	0	0	0	0	0	0	0	0	0	0	0	0	0	0	0	0	7	0	0	0	0	0	0	0	0	0	0	0	0	0	0	0	0	0	0	0	0	0	0	0	0
g__Scardovia	0	0	1	0	0	0	0	0	0	0	0	0	0	0	0	0	0	0	0	0	0	0	0	0	0	0	0	0	0	0	0	0	0	0	1	0	0	0	0	0	0	0	2	0	0	0	0	1	0
g__Schlegelella	0	0	0	0	0	0	0	0	0	0	0	0	0	0	0	0	0	0	0	0	0	0	0	0	0	0	0	0	0	0	0	0	0	0	0	0	0	0	1	0	0	0	0	0	0	0	0	0	0
g__Selenomonas	0	0	0	0	0	0	0	0	0	0	0	0	0	0	0	0	0	0	0	0	0	0	0	0	0	0	0	0	0	0	0	0	0	0	1	0	0	0	0	0	1	0	0	0	0	0	0	0	0
g__Selenomonas_3	1	0	0	0	0	1	0	0	1	0	1	0	0	3	3	1	2	0	2	0	0	0	0	3	0	4	4	5	8	1	1	10	1	0	2	0	0	0	2	0	0	0	0	0	1	0	0	0	2
g__Selenomonas_4	0	0	0	0	0	0	0	0	0	0	0	0	0	1	0	0	0	0	0	0	0	0	0	0	0	0	0	0	0	0	0	0	0	0	0	0	0	0	0	0	0	0	0	0	0	0	102	0	0
g__Sellimonas	0	0	16	55	0	19	0	0	0	0	1	0	0	6	15	13	3	3	0	6	25	11	5	65	0	0	0	10	0	7	19	30	0	198	0	0	1	4	2	1	0	19	0	1	3	17	0	23	6
g__Senegalimassilia	0	1	0	0	0	0	0	0	0	0	0	0	0	0	0	0	0	0	0	0	0	0	0	0	1	0	14	39	0	0	0	0	0	0	0	0	0	0	3	0	0	0	0	0	0	0	0	0	0
g__Shuttleworthia	0	0	0	0	0	0	0	0	0	0	0	0	0	0	0	0	0	31	0	0	0	0	0	0	0	0	0	0	0	0	0	0	0	0	0	0	0	5	3	0	0	0	0	1	0	0	0	0	0
g__Slackia	0	0	0	5	0	0	0	0	15	0	0	0	0	0	0	0	0	0	5	0	0	0	0	1	0	0	0	0	0	0	0	0	0	0	0	0	0	0	0	0	0	0	1	0	0	0	0	0	1
g__Sphingobacterium	0	0	0	0	0	0	0	0	0	0	0	0	0	0	0	0	0	0	0	0	0	0	0	0	0	0	0	0	0	0	0	0	0	0	0	0	0	0	0	0	0	0	0	0	0	0	0	0	0
g__Sphingomonas	23	0	0	0	0	1060	0	0	0	1	4	0	0	0	1	0	0	0	0	0	0	0	0	0	0	0	0	0	0	566	722	0	0	0	0	0	0	0	0	0	0	0	0	28	0	0	27	0	0
g__Staphylococcus	0	0	0	0	0	2	0	0	0	0	0	0	0	0	0	0	3	0	0	0	0	0	0	1	0	0	0	0	0	1	0	0	0	0	0	1	0	0	0	0	0	0	0	0	0	2	0	0	0
g__Stenotrophomonas	0	0	0	0	0	0	0	0	0	0	0	0	0	0	0	0	0	0	0	0	0	0	0	0	0	0	0	0	0	0	0	0	0	0	0	0	0	0	0	0	0	0	0	0	0	0	0	0	0
g__Stomatobaculum	0	0	0	0	0	0	0	0	0	0	0	0	0	0	0	0	0	0	0	0	0	0	0	0	0	0	0	0	0	0	0	0	0	0	0	0	0	0	0	0	0	0	0	0	0	0	0	0	1
g__Streptococcus	86	4	189	14	49	205	52	15	92	9	661	714	19581	490	498	1575	423	84	132	689	137	413	933	456	95	406	612	1836	664	765	866	94	687	114	173	214	111	389	145	528	54	86	319	16	104	37	243	1067	1865
g__Subdoligranulum	110	60	77	97	101	546	74	179	290	202	0	159	61	0	289	0	0	0	0	1262	196	1	0	2856	1	13	2374	566	0	0	0	381	1564	1968	0	924	1054	349	219	123	201	524	0	0	683	131	828	1514	491
g__Sutterella	1454	240	0	0	150	218	177	354	237	0	1285	0	0	0	2979	0	2832	0	0	317	0	1224	0	1269	660	70	0	2	0	0	0	2184	0	0	0	0	0	0	440	0	249	0	1	1292	0	0	33	748	2705
g__Terrisporobacter	0	3	0	1	0	9	0	0	1	0	5	3	34	0	19	8	15	0	2	0	0	2	8	0	8	0	31	0	4	0	0	0	0	0	0	0	0	3	0	0	0	5	9	0	0	0	15	118	4
g__Thermincola	0	0	0	0	0	0	1	0	0	0	0	0	0	0	0	0	0	0	0	0	0	0	0	0	0	0	0	0	0	0	0	0	0	0	0	0	0	0	0	0	0	0	0	0	0	0	0	0	0
g__Thermus	0	0	0	0	0	0	0	0	0	0	0	0	0	0	0	0	0	0	0	0	0	0	0	0	0	0	0	0	0	0	0	0	0	0	0	0	0	0	0	0	0	0	0	0	0	0	0	0	0
g__Treponema_2	0	0	0	0	0	0	0	0	0	0	0	0	0	0	0	0	0	0	0	0	0	0	0	0	0	0	0	0	0	0	0	0	0	0	0	0	0	0	0	0	0	0	0	0	0	0	0	0	2
g__Turicibacter	5	0	0	61	4	0	0	0	4	1	10	0	1184	0	175	0	67	15	1	0	0	5	8	1	10	0	159	0	71	0	0	0	0	0	0	0	1	4	0	1	0	1	728	0	0	1	28	639	0
g__Tyzzerella	1	0	0	0	0	0	0	2	0	0	82	6	2	11	0	8	18	5	0	0	7	0	1	1	2	0	0	0	0	3	5	0	0	1	0	0	0	0	3	0	1	1	58	0	0	0	0	1	0
g__Tyzzerella_3	0	4	0	0	2	0	4	0	0	0	0	0	1	0	0	0	0	0	0	0	0	0	0	0	3	0	12	58	0	107	88	0	0	0	0	0	0	0	0	0	0	0	0	0	0	0	0	30	0
g__UBA1819	0	1	8	3	0	7	0	0	0	1	0	3	0	4	0	13	249	25	5	5	3	58	6	10	0	161	0	0	0	172	290	0	16	3	1	0	15	5	2	3	2	8	2	2	44	31	2	1	3
g__un_f_0319-6G20	0	0	0	0	0	0	0	0	0	0	0	0	0	0	0	0	0	0	0	0	0	0	0	0	0	0	0	0	0	0	0	0	0	0	0	0	0	0	1	0	0	0	0	0	0	0	0	0	0
g__un_f_Atopobiaceae	0	0	0	0	0	5	0	0	0	0	0	0	0	0	0	0	0	0	0	0	0	0	0	0	0	0	0	0	0	0	0	0	0	0	0	0	0	0	0	0	0	0	0	0	10	0	0	0	0
g__un_f_Christensenellaceae	0	0	0	0	0	3	0	0	0	0	0	0	0	0	0	0	0	0	0	0	0	0	0	0	0	0	0	0	0	0	0	0	0	0	0	0	0	0	0	0	0	0	0	0	0	0	0	0	0
g__un_f_Clostridiales_vadinBB60_group	0	35	1	54	4	2	44	0	84	0	0	106	0	0	1	0	0	0	0	0	0	66	0	0	0	0	0	0	0	0	0	0	0	0	0	0	85	8	0	153	0	0	0	0	0	0	9	0	0
g__un_f_Coriobacteriales_Incertae_Sedis	0	0	0	1	2	0	2	7	0	0	0	0	0	0	0	0	0	0	0	0	0	0	0	0	0	0	0	0	0	0	0	0	0	0	0	0	1	0	0	3	0	0	0	0	0	0	0	0	0
g__un_f_Desulfovibrionaceae	20	39	6	21	5	49	28	4	51	120	0	0	5	0	8	0	127	0	0	2	0	0	0	134	32	0	8	0	0	1	0	0	0	124	0	16	68	63	27	0	42	309	9	139	93	118	58	1	0
g__un_f_Eggerthellaceae	0	0	0	0	0	0	0	1	0	0	0	0	0	0	0	0	0	0	0	0	0	0	0	0	0	0	0	0	0	0	0	0	0	0	0	0	0	0	1	0	0	0	0	0	0	0	0	0	0
g__un_f_Enterobacteriaceae	0	0	0	0	0	0	0	0	0	0	0	0	0	0	0	0	0	0	0	0	0	0	0	0	0	0	0	0	0	0	0	0	0	0	0	0	0	0	0	0	0	0	0	0	0	0	0	0	0
g__un_f_Erysipelotrichaceae	0	0	1	0	0	0	0	0	0	0	76	0	1	2	1	2	1	0	5	1	3	1	1	1	0	5	2	0	91	20	18	105	1	0	2	0	0	2	0	0	6	1	2	13	5	0	2	0	0
g__un_f_Family_XIII	0	0	0	0	0	1	4	0	1	0	0	0	0	0	0	0	3	0	0	0	0	0	0	1	0	0	0	0	0	0	0	0	0	1	0	0	1	0	1	0	0	1	0	0	0	0	0	0	0
g__un_f_Flavobacteriaceae	0	0	0	0	0	75	2	0	0	0	0	0	0	0	0	0	0	0	0	0	0	0	0	0	0	0	0	0	0	0	0	0	0	0	0	0	0	0	0	20	0	0	0	0	0	0	0	0	0
g__un_f_Lachnospiraceae	293	210	637	459	67	1141	159	274	452	185	1472	319	314	485	605	157	337	2249	425	391	573	396	1036	1780	181	385	497	754	0	2850	2732	74	157	930	1036	513	1008	517	211	440	687	658	824	910	1441	499	342	488	274
g__un_f_Mitochondria	0	0	0	0	0	0	0	0	0	0	0	0	0	0	0	0	0	0	0	1	0	0	0	0	0	0	0	1	0	1	1	0	0	0	1	0	0	0	1	0	1	0	0	0	0	0	0	0	0
g__un_f_Muribaculaceae	0	0	121	0	0	0	1	0	1158	0	0	0	0	0	46	0	0	0	0	0	0	0	0	0	0	0	0	0	0	0	0	0	0	0	0	0	0	0	0	195	991	0	4	0	0	0	0	0	0
g__un_f_Paenibacillaceae	0	0	0	0	0	0	1	0	0	0	0	0	0	0	0	0	0	0	0	0	0	0	0	0	0	0	0	0	0	0	0	0	0	0	0	0	1	0	0	0	0	0	0	0	0	0	0	0	0
g__un_f_Pedosphaeraceae	0	0	0	0	0	0	0	0	0	0	0	0	0	0	0	0	0	0	0	0	0	0	0	0	0	0	0	0	0	0	1	0	0	0	0	0	0	0	0	0	0	0	0	0	0	0	0	0	0
g__un_f_Peptococcaceae	0	0	0	0	0	4	0	0	7	0	0	0	0	0	0	0	0	0	0	0	0	0	0	0	0	0	0	0	0	0	0	0	0	0	0	0	2	27	17	1	0	0	0	0	0	2	0	0	0
g__un_f_Peptostreptococcaceae	22	4	39	8	72	44	18	3	31	7	126	85	2454	2	166	41	51	10	18	12	1	2	103	5	2	39	1279	17	33	66	285	95	13	16	9	4	12	60	8	11	27	38	488	13	29	13	63	1154	17
g__un_f_Prevotellaceae	0	12	0	0	0	0	0	0	0	0	0	0	0	0	0	0	0	0	0	0	0	0	0	0	0	1	0	0	0	0	0	0	0	0	0	0	0	0	0	0	0	0	0	0	0	0	0	0	0
g__un_f_Puniceicoccaceae	0	0	0	0	0	0	0	0	26	0	0	0	0	0	0	0	0	0	0	0	0	0	0	0	0	0	0	0	0	0	0	0	0	0	0	0	0	3	0	0	0	0	0	0	0	0	0	0	0
g__un_f_Ruminococcaceae	28	140	59	71	7	62	98	30	447	22	15	36	4	76	19	43	28	9	0	57	86	52	225	41	0	0	0	48	0	0	0	1	0	59	26	73	34	133	60	402	27	174	0	2	24	27	57	9	4
g__un_f_Saccharimonadaceae	0	0	0	0	0	0	0	0	0	0	0	0	0	0	0	0	0	0	0	0	0	0	0	0	0	0	0	0	0	0	0	0	0	0	0	0	0	0	0	0	0	0	0	0	0	0	0	0	0
g__un_f_Succinivibrionaceae	0	0	2	0	0	0	0	0	0	0	0	0	0	0	0	0	0	0	0	0	0	0	0	0	0	0	0	0	0	0	0	0	0	0	0	0	0	0	0	0	0	0	0	0	0	0	0	0	0
g__un_f_un_o_Rhodospirillales	0	3	0	0	0	0	0	40	5	0	0	0	0	0	0	0	0	0	0	0	0	0	0	0	0	0	0	0	0	0	0	0	0	0	0	0	834	0	0	0	0	0	0	1970	0	0	0	0	0
g__un_f_vadinBE97	0	0	4	7	0	0	9	0	7	0	0	0	0	0	0	0	0	0	0	0	0	0	0	0	0	0	0	0	0	0	0	0	0	0	0	0	0	0	0	0	0	0	0	0	0	0	0	0	0
g__un_f_Veillonellaceae	0	0	0	0	0	0	0	0	0	0	0	0	0	0	0	0	0	0	0	0	0	0	0	0	0	0	0	0	0	0	0	0	0	0	0	0	0	0	0	0	0	0	0	0	0	0	0	0	0
g__un_f_Victivallaceae	0	0	2	0	0	0	0	0	0	0	0	0	0	0	0	0	0	0	0	0	0	0	0	0	0	0	0	0	0	0	0	0	0	0	0	0	0	0	0	0	0	0	0	0	0	0	0	0	0
g__un_o_Chloroplast	0	0	0	0	0	1	0	3	2	1	9	0	1	0	2	0	0	0	1	3	2	0	3	1	0	18	4	3	18	69	24	2	0	0	17	0	1	0	2	1	0	1	4	0	0	0	0	0	1
g__un_o_Clostridiales	4	0	0	0	0	0	4	0	0	0	0	0	0	0	0	0	0	0	0	0	0	0	0	0	0	0	0	0	0	0	0	0	0	0	0	0	15	0	0	2	0	0	0	0	0	0	0	0	0
g__un_o_DTU014	0	0	0	0	0	1	1	0	0	0	0	0	0	0	0	0	0	0	0	0	0	0	0	0	0	0	0	0	0	0	0	0	0	0	0	0	1	4	0	10	0	0	0	0	0	0	0	0	0
g__un_o_Gammaproteobacteria_Incertae_Sedis	0	0	0	0	0	0	0	0	0	0	1	0	0	0	0	0	0	0	0	0	0	0	0	0	0	0	0	0	0	0	0	0	0	0	0	0	0	0	0	0	0	0	0	0	0	0	0	0	0
g__un_o_Gastranaerophilales	642	0	0	0	0	0	5	0	0	0	0	0	0	0	2	0	0	0	0	0	0	0	0	0	0	0	0	0	0	0	0	0	0	0	0	0	0	0	0	0	0	0	0	0	0	0	0	0	0
g__un_o_Mollicutes_RF39	0	6	0	0	11	75	130	0	124	38	0	0	0	0	0	0	0	0	0	0	0	0	0	0	0	0	0	0	0	0	0	0	0	0	0	0	11	0	6	149	0	0	0	0	0	0	0	0	0
g__un_o_Rhodospirillales	0	0	0	0	0	127	63	0	0	0	0	0	0	0	0	0	0	0	0	0	0	0	1	0	0	3	7	0	0	0	0	0	0	0	0	0	0	0	0	0	0	0	12	0	0	0	0	0	0
g__Varibaculum	0	0	0	0	0	0	0	0	0	0	0	0	0	0	0	0	0	0	0	0	0	0	0	0	0	0	0	4	0	0	0	0	0	0	0	0	0	0	0	0	0	0	0	0	0	1	0	0	0
g__Veillonella	92	1	51	40	54	271	52	46	166	26	2494	117	697	544	4266	5280	1354	325	4199	1550	1110	246	490	979	1615	6089	2351	15176	3116	9805	10663	8278	1108	419	943	213	1026	289	825	4	231	36	590	59	361	40	483	820	4685
g__Victivallis	0	0	0	9	0	38	3	0	0	0	0	0	0	0	11	0	0	0	0	0	0	0	0	1	0	0	0	0	0	0	0	0	0	0	0	0	0	0	0	0	0	0	0	0	0	0	0	0	0
g__Weissella	0	0	0	0	1	0	0	0	0	0	1	0	0	0	0	0	0	0	0	0	0	0	0	0	0	0	29	77	0	0	0	0	0	0	0	0	17	0	0	0	0	0	25	0	0	0	0	0	0
[truncated: 34 more columns]
